# Supplementary material for: Tetra­kis(5,7-dimethyl­quinolin-8-olato-κ2 N,O)hafnium(IV) dimethyl­formamide disolvate
Source: Acta Crystallogr Sect E Struct Rep Online. 2011 Sep 30;67(Pt 10):m1428–9. doi: 10.1107/S1600536811038311 (PMC3201287; doi:10.1107/S1600536811038311)
Supplement: Supplementary file 1 [file e-67-m1428-sup1.cif]

##############################################################################
#                                                                            #
# This CIF contains the data in a paper accepted for publication in          #
# Acta Crystallographica Section E. It conforms to the requirements of       #
# Notes for Authors for Acta Crystallographica Section E, and has been       #
# peer reviewed under the auspices of the IUCr Commission on Journals.       #
#                                                                            #
# Full details of the Crystallographic Information File format               #
# are given in the paper "The Crystallographic Information File (CIF):       #
# a New Standard Archive File for Crystallography" by S. R. Hall, F. H.      #
# Allen and I. D. Brown [Acta Cryst. (1991), A47, 655-685].                  #
#                                                                            #
# The current version of the core CIF dictionary is obtainable from          #
# ftp://ftp.iucr.org/pub/cif_core.dic.                                       #
#                                                                            #
# Software is freely available for graphical display of the structure(s)     #
# in this CIF. For information consult the CIF software page                 #
# http://www.iucr.org/resources/cif/software.                                #
#                                                                            #
# This file may be used for bona fide research purposes within the           #
# scientific community so long as proper attribution is given to the journal # 
# article from which it was obtained.                                        #
#                                                                            #
##############################################################################
data_I
_audit_creation_method     'WinGX routine CIF_UPDATE'
_chemical_name_systematic
;
Tetrakis(5,7-dimethylquinolin-8-olato-\k^2^<i>N</i>,<i>O</i>)hafnium(IV)
dimethylformamide disolvate
;
_chemical_formula_Moiety     'C44 H40 Hf N4 O4, 2(C3 H7 N O)'
_chemical_formula_sum     'C50 H54 Hf N6 O6'
_chemical_formula_iupac     '[Hf (C11 H10 N O)4], 2C3 H7 N O'
_chemical_formula_weight     1013.48
_symmetry_cell_setting     monoclinic
_symmetry_space_group_name_H-M     'P 21/c'
_symmetry_space_group_name_Hall     '-P 2ybc'
loop_
    _symmetry_equiv_pos_as_xyz
    'x, y, z'
    '-x, y+1/2, -z+1/2'
    '-x, -y, -z'
    'x, -y-1/2, z-1/2'
_cell_length_a     9.978(2)
_cell_length_b     16.059(3)
_cell_length_c     28.509(5)
_cell_angle_alpha     90.
_cell_angle_beta     101.5820(10)
_cell_angle_gamma     90.
_cell_volume     4475.2(15)
_cell_formula_units_Z     4
_cell_measurement_reflns_used     9967
_cell_measurement_theta_min     3.05
_cell_measurement_theta_max     28.10
_cell_measurement_temperature     100(2)
_exptl_crystal_description     'parallelepiped'
_exptl_crystal_colour     'reddish'
_exptl_crystal_size_max     0.26
_exptl_crystal_size_mid     0.22
_exptl_crystal_size_min     0.18
_exptl_crystal_density_diffrn     1.504
_exptl_crystal_density_method     'not measured'
_exptl_crystal_F_000     2064
_exptl_absorpt_coefficient_mu     2.388
_exptl_absorpt_correction_type     multi-scan
_exptl_absorpt_process_details     '(<i>SADABS</i>;  Bruker, 2004)'
_exptl_absorpt_correction_T_min     0.576
_exptl_absorpt_correction_T_max     0.673
_exptl_special_details     ?
_diffrn_ambient_temperature     100(2)
_diffrn_radiation_type     MoK\a
_diffrn_radiation_wavelength     0.71073
_diffrn_radiation_source     'fine-focus sealed tube'
_diffrn_radiation_monochromator     graphite
_diffrn_measurement_device_type     'Bruker X8 APEXII 4K Kappa CCD'
_diffrn_measurement_method     '\w- and \f-scans'
_diffrn_reflns_number     76225
_diffrn_reflns_av_R_equivalents     0.0581
_diffrn_reflns_theta_min     4.08
_diffrn_reflns_theta_max     28.31
_diffrn_reflns_theta_full     28.31
_diffrn_measured_fraction_theta_max     0.997
_diffrn_measured_fraction_theta_full     0.997
_diffrn_reflns_limit_h_min     -13
_diffrn_reflns_limit_h_max     13
_diffrn_reflns_limit_k_min     -21
_diffrn_reflns_limit_k_max     21
_diffrn_reflns_limit_l_min     -38
_diffrn_reflns_limit_l_max     38
_refine_special_details
;
Refinement of <i>F</i>^2^ against ALL reflections. The weighted <i>R</i>-factor
<i>wR</i> and goodness of fit <i>S</i> are based on <i>F</i>^2^, conventional
<i>R</i>-factors <i>R</i> are based on <i>F</i>, with <i>F</i> set to zero for
negative <i>F</i>^2^. The threshold expression of <i>F</i>^2^ >
2\s(<i>F</i>^2^) is used only for calculating <i>R</i>-factors(gt) <i>etc</i>.
and is not relevant to the choice of reflections for refinement.
<i>R</i>-factors based on <i>F</i>^2^ are statistically about twice as large
as those based on <i>F</i>, and <i>R</i>- factors based on ALL data will be
even larger.
;
_reflns_number_total     11107
_reflns_number_gt     8976
_reflns_threshold_expression     >2\s(I)
_refine_ls_structure_factor_coef     Fsqd
_refine_ls_matrix_type     full
_refine_ls_R_factor_all     0.0418
_refine_ls_R_factor_gt     0.0288
_refine_ls_wR_factor_ref     0.0657
_refine_ls_goodness_of_fit_ref     1.04
_refine_ls_restrained_S_all     1.04
_refine_ls_number_reflns     11107
_refine_ls_number_parameters     581
_refine_ls_number_restraints     0
_refine_ls_hydrogen_treatment     constr
_refine_ls_weighting_scheme     calc
_refine_ls_weighting_details
         'calc w=1/[\s^2^(Fo^2^)+(0.0224P)^2^+5.2540P] where P=(Fo^2^+2Fc^2^)/3'
_atom_sites_solution_hydrogens     geom
_atom_sites_solution_primary     direct
_atom_sites_solution_secondary     difmap
_refine_ls_shift/su_max     0.004
_refine_ls_shift/su_mean     0
_refine_diff_density_max     1.44
_refine_diff_density_min     -0.671
_refine_ls_extinction_method     none
loop_
    _atom_type_symbol
    _atom_type_description
    _atom_type_scat_dispersion_real
    _atom_type_scat_dispersion_imag
    _atom_type_scat_source
    C C 0.0033 0.0016 'International Tables Vol C Tables 4.2.6.8 and 6.1.1.4'
    H H 0 0 'International Tables Vol C Tables 4.2.6.8 and 6.1.1.4'
    N N 0.0061 0.0033 'International Tables Vol C Tables 4.2.6.8 and 6.1.1.4'
    O O 0.0106 0.006 'International Tables Vol C Tables 4.2.6.8 and 6.1.1.4'
    Hf Hf -0.583 6.1852 'International Tables Vol C Tables 4.2.6.8 and 6.1.1.4'
_computing_data_collection     'APEX2 (Bruker, 2005)'
_computing_cell_refinement     'SAINT-Plus (Bruker, 2004)'
_computing_data_reduction     'SAINT-Plus (Bruker, 2004)'
_computing_structure_solution     'SIR-92 (Altomare <i>et al.</i>, 1999)'
_computing_structure_refinement     'SHELXL97 (Sheldrick, 2008)'
_computing_molecular_graphics     'DIAMOND (Brandenburg & Putz, 2005)'
_computing_publication_material     'WinGX (Farrugia, 1999)'
loop_
    _atom_site_type_symbol
    _atom_site_label
    _atom_site_fract_x
    _atom_site_fract_y
    _atom_site_fract_z
    _atom_site_U_iso_or_equiv
    _atom_site_adp_type
    _atom_site_calc_flag
    _atom_site_refinement_flags
    _atom_site_occupancy
    _atom_site_disorder_assembly
    _atom_site_disorder_group
    C C01 0.1539(4) 0.2498(2) 0.42031(16) 0.0448(10) Uani d . 1 . .
    H H01 0.2035 0.2827 0.4445 0.054 Uiso calc R 1 . .
    C C02 0.3731(4) 0.1983(3) 0.40668(19) 0.0613(13) Uani d . 1 . .
    H H02A 0.4073 0.2345 0.4332 0.092 Uiso calc R 1 . .
    H H02B 0.407 0.2163 0.3791 0.092 Uiso calc R 1 . .
    H H02C 0.403 0.1424 0.4147 0.092 Uiso calc R 1 . .
    C C03 0.1559(5) 0.1477(3) 0.35772(15) 0.0507(11) Uani d . 1 . .
    H H03A 0.0589 0.1564 0.3529 0.076 Uiso calc R 1 . .
    H H03B 0.1764 0.0905 0.3661 0.076 Uiso calc R 1 . .
    H H03C 0.1868 0.1607 0.3288 0.076 Uiso calc R 1 . .
    C C04 0.7126(3) 0.2436(2) 0.44193(14) 0.0327(8) Uani d . 1 . .
    H H04 0.7275 0.2964 0.4306 0.039 Uiso calc R 1 . .
    C C05 0.7017(4) 0.0957(2) 0.42779(13) 0.0367(9) Uani d . 1 . .
    H H05A 0.6851 0.0961 0.4598 0.055 Uiso calc R 1 . .
    H H05B 0.7843 0.0654 0.4272 0.055 Uiso calc R 1 . .
    H H05C 0.6263 0.0695 0.4068 0.055 Uiso calc R 1 . .
    C C06 0.7343(4) 0.1912(2) 0.36369(13) 0.0416(9) Uani d . 1 . .
    H H06A 0.7601 0.2478 0.3592 0.062 Uiso calc R 1 . .
    H H06B 0.6502 0.1787 0.3419 0.062 Uiso calc R 1 . .
    H H06C 0.8049 0.1544 0.3577 0.062 Uiso calc R 1 . .
    C C11 0.3746(3) 0.42689(19) 0.76399(10) 0.0205(6) Uani d . 1 . .
    H H11 0.2839 0.4098 0.7595 0.025 Uiso calc R 1 . .
    C C12 0.4259(4) 0.48198(19) 0.80169(11) 0.0273(8) Uani d . 1 . .
    H H12 0.3685 0.5017 0.8212 0.033 Uiso calc R 1 . .
    C C13 0.5599(4) 0.50671(19) 0.80984(11) 0.0267(8) Uani d . 1 . .
    H H13 0.5929 0.5437 0.8346 0.032 Uiso calc R 1 . .
    C C14 0.6479(3) 0.47604(17) 0.78070(10) 0.0200(6) Uani d . 1 . .
    C C15 0.7893(3) 0.49382(18) 0.78624(11) 0.0237(7) Uani d . 1 . .
    C C015 0.8620(4) 0.54853(19) 0.82691(11) 0.0310(8) Uani d . 1 . .
    H H1A 0.9574 0.5521 0.8258 0.047 Uiso calc R 1 . .
    H H1B 0.8522 0.5248 0.857 0.047 Uiso calc R 1 . .
    H H1C 0.8225 0.6033 0.8237 0.047 Uiso calc R 1 . .
    C C16 0.8590(3) 0.45965(19) 0.75367(11) 0.0246(7) Uani d . 1 . .
    H H16 0.9524 0.47 0.7579 0.03 Uiso calc R 1 . .
    C C017 0.8763(3) 0.37667(19) 0.67860(11) 0.0220(7) Uani d . 1 . .
    H H1D 0.9718 0.3886 0.6895 0.033 Uiso calc R 1 . .
    H H1E 0.8443 0.4027 0.6481 0.033 Uiso calc R 1 . .
    H H1F 0.8633 0.3175 0.6755 0.033 Uiso calc R 1 . .
    C C17 0.7972(3) 0.40981(17) 0.71426(10) 0.0181(6) Uani d . 1 . .
    C C18 0.6598(3) 0.39250(16) 0.70831(10) 0.0158(6) Uani d . 1 . .
    C C19 0.5860(3) 0.42315(17) 0.74224(10) 0.0173(6) Uani d . 1 . .
    C C21 0.6353(3) 0.19763(17) 0.73648(10) 0.0154(6) Uani d . 1 . .
    H H21 0.6905 0.2173 0.7162 0.018 Uiso calc R 1 . .
    C C22 0.6915(3) 0.14223(17) 0.77322(10) 0.0181(6) Uani d . 1 . .
    H H22 0.7817 0.1246 0.7766 0.022 Uiso calc R 1 . .
    C C23 0.6120(3) 0.11425(17) 0.80407(10) 0.0177(6) Uani d . 1 . .
    H H23 0.6488 0.078 0.8287 0.021 Uiso calc R 1 . .
    C C24 0.4751(3) 0.14027(16) 0.79851(10) 0.0146(6) Uani d . 1 . .
    C C25 0.3821(3) 0.11410(17) 0.82769(10) 0.0168(6) Uani d . 1 . .
    C C025 0.4293(3) 0.05752(18) 0.87035(10) 0.0204(6) Uani d . 1 . .
    H H2A 0.3524 0.0426 0.8841 0.031 Uiso calc R 1 . .
    H H2B 0.496 0.086 0.8938 0.031 Uiso calc R 1 . .
    H H2C 0.4694 0.0081 0.8601 0.031 Uiso calc R 1 . .
    C C26 0.2499(3) 0.14117(18) 0.81527(10) 0.0190(6) Uani d . 1 . .
    H H26 0.1894 0.1243 0.8343 0.023 Uiso calc R 1 . .
    C C027 0.0485(3) 0.2153(2) 0.76270(12) 0.0283(8) Uani d . 1 . .
    H H2D 0.0048 0.1831 0.7355 0.042 Uiso calc R 1 . .
    H H2E 0.039 0.2735 0.7551 0.042 Uiso calc R 1 . .
    H H2F 0.0064 0.2035 0.7894 0.042 Uiso calc R 1 . .
    C C27 0.1978(3) 0.19314(18) 0.77535(10) 0.0180(6) Uani d . 1 . .
    C C28 0.2880(3) 0.22049(17) 0.74737(10) 0.0148(6) Uani d . 1 . .
    C C29 0.4263(3) 0.19433(16) 0.75958(9) 0.0122(5) Uani d . 1 . .
    C C31 0.0712(3) 0.26449(17) 0.60250(10) 0.0175(6) Uani d . 1 . .
    H H31 0.0411 0.3028 0.6226 0.021 Uiso calc R 1 . .
    C C32 -0.0253(3) 0.22841(19) 0.56515(11) 0.0238(7) Uani d . 1 . .
    H H32 -0.1177 0.2413 0.5616 0.029 Uiso calc R 1 . .
    C C33 0.0175(3) 0.17449(18) 0.53435(11) 0.0223(7) Uani d . 1 . .
    H H33 -0.0452 0.1523 0.5089 0.027 Uiso calc R 1 . .
    C C34 0.1571(3) 0.15222(17) 0.54098(10) 0.0188(6) Uani d . 1 . .
    C C35 0.2163(3) 0.09796(18) 0.51084(11) 0.0221(7) Uani d . 1 . .
    C C035 0.1280(3) 0.05593(19) 0.46719(11) 0.0233(7) Uani d . 1 . .
    H H3D 0.1859 0.0297 0.4484 0.035 Uiso calc R 1 . .
    H H3E 0.0718 0.097 0.4481 0.035 Uiso calc R 1 . .
    H H3F 0.0707 0.0147 0.4776 0.035 Uiso calc R 1 . .
    C C36 0.3541(3) 0.08390(18) 0.52293(10) 0.0215(6) Uani d . 1 . .
    H H36 0.3927 0.0499 0.5028 0.026 Uiso calc R 1 . .
    C C037 0.5934(3) 0.09776(19) 0.57447(11) 0.0246(7) Uani d . 1 . .
    H H3A 0.6361 0.1247 0.6037 0.037 Uiso calc R 1 . .
    H H3B 0.6338 0.1176 0.5487 0.037 Uiso calc R 1 . .
    H H3C 0.6063 0.0386 0.5777 0.037 Uiso calc R 1 . .
    C C37 0.4428(3) 0.11716(17) 0.56384(10) 0.0186(6) Uani d . 1 . .
    C C38 0.3866(3) 0.16917(16) 0.59365(10) 0.0155(6) Uani d . 1 . .
    C C39 0.2449(3) 0.18882(17) 0.58077(10) 0.0150(6) Uani d . 1 . .
    C C41 0.4751(3) 0.33761(17) 0.55930(10) 0.0163(6) Uani d . 1 . .
    H H41 0.5404 0.2966 0.5694 0.02 Uiso calc R 1 . .
    C C42 0.4644(3) 0.37153(18) 0.51340(10) 0.0192(6) Uani d . 1 . .
    H H42 0.5205 0.3524 0.4933 0.023 Uiso calc R 1 . .
    C C43 0.3705(3) 0.43303(17) 0.49844(10) 0.0180(6) Uani d . 1 . .
    H H43 0.3619 0.4551 0.4678 0.022 Uiso calc R 1 . .
    C C44 0.2867(3) 0.46324(17) 0.52910(9) 0.0141(6) Uani d . 1 . .
    C C45 0.1898(3) 0.52914(17) 0.51813(10) 0.0170(6) Uani d . 1 . .
    C C045 0.1656(3) 0.57097(19) 0.46935(10) 0.0220(7) Uani d . 1 . .
    H H4D 0.086 0.6059 0.4657 0.033 Uiso calc R 1 . .
    H H4E 0.1516 0.5292 0.4447 0.033 Uiso calc R 1 . .
    H H4F 0.2437 0.6042 0.4668 0.033 Uiso calc R 1 . .
    C C46 0.1203(3) 0.55275(17) 0.55295(10) 0.0171(6) Uani d . 1 . .
    H H46 0.0571 0.5958 0.5459 0.021 Uiso calc R 1 . .
    C C47 0.1387(3) 0.51566(16) 0.59901(10) 0.0144(6) Uani d . 1 . .
    C C047 0.0584(3) 0.54758(17) 0.63478(10) 0.0172(6) Uani d . 1 . .
    H H4A 0.0941 0.5236 0.6656 0.026 Uiso calc R 1 . .
    H H4B -0.036 0.5323 0.6247 0.026 Uiso calc R 1 . .
    H H4C 0.0661 0.6071 0.6368 0.026 Uiso calc R 1 . .
    C C48 0.2301(3) 0.45009(16) 0.60983(9) 0.0126(5) Uani d . 1 . .
    C C49 0.3039(3) 0.42446(16) 0.57450(9) 0.0120(5) Uani d . 1 . .
    N N1 0.4521(3) 0.39864(14) 0.73466(8) 0.0163(5) Uani d . 1 . .
    N N2 0.5067(2) 0.22294(14) 0.72955(8) 0.0132(5) Uani d . 1 . .
    N N3 0.2023(2) 0.24606(14) 0.61007(8) 0.0149(5) Uani d . 1 . .
    N N4 0.3956(2) 0.36196(13) 0.58873(8) 0.0134(5) Uani d . 1 . .
    N N5 0.7160(3) 0.18009(16) 0.41223(10) 0.0304(7) Uani d . 1 . .
    N N6 0.2248(3) 0.20101(19) 0.39606(12) 0.0384(7) Uani d . 1 . .
    O O1 0.58992(19) 0.34870(11) 0.67177(6) 0.0138(4) Uani d . 1 . .
    O O2 0.2508(2) 0.26785(12) 0.70859(7) 0.0160(4) Uani d . 1 . .
    O O3 0.4573(2) 0.20388(11) 0.63314(7) 0.0150(4) Uani d . 1 . .
    O O4 0.25780(19) 0.41113(11) 0.65191(6) 0.0142(4) Uani d . 1 . .
    O O5 0.6915(3) 0.23919(16) 0.48278(10) 0.0424(7) Uani d . 1 . .
    O O6 0.0297(3) 0.25457(18) 0.41325(11) 0.0560(8) Uani d . 1 . .
    Hf Hf1 0.388124(12) 0.307882(7) 0.666362(4) 0.01319(4) Uani d . 1 . .
loop_
    _atom_site_aniso_label
    _atom_site_aniso_U_11
    _atom_site_aniso_U_22
    _atom_site_aniso_U_33
    _atom_site_aniso_U_12
    _atom_site_aniso_U_13
    _atom_site_aniso_U_23
    C01 0.041(2) 0.030(2) 0.061(3) 0.0024(18) 0.006(2) 0.0053(19)
    C02 0.033(2) 0.057(3) 0.092(4) 0.001(2) 0.010(2) 0.017(3)
    C03 0.054(3) 0.058(3) 0.041(2) 0.000(2) 0.013(2) 0.004(2)
    C04 0.0207(18) 0.0263(18) 0.046(2) 0.0006(14) -0.0064(16) -0.0087(16)
    C05 0.045(2) 0.0272(18) 0.036(2) 0.0010(16) 0.0037(17) -0.0005(15)
    C06 0.054(3) 0.0322(19) 0.036(2) -0.0063(18) 0.0024(18) 0.0033(17)
    C11 0.0246(17) 0.0221(15) 0.0157(14) 0.0077(13) 0.0060(12) 0.0029(12)
    C12 0.046(2) 0.0231(16) 0.0135(15) 0.0150(15) 0.0085(14) 0.0008(12)
    C13 0.049(2) 0.0167(15) 0.0127(15) 0.0087(15) 0.0019(14) -0.0014(12)
    C14 0.0348(19) 0.0106(13) 0.0125(14) 0.0030(12) -0.0006(13) 0.0012(11)
    C15 0.0360(19) 0.0128(14) 0.0184(15) -0.0035(13) -0.0038(14) 0.0027(12)
    C015 0.047(2) 0.0207(16) 0.0216(17) -0.0062(15) -0.0025(15) -0.0028(13)
    C16 0.0280(18) 0.0199(15) 0.0223(16) -0.0042(13) -0.0039(14) 0.0039(13)
    C017 0.0176(16) 0.0263(16) 0.0212(16) -0.0026(13) 0.0015(13) 0.0025(13)
    C17 0.0196(16) 0.0140(13) 0.0193(15) -0.0023(11) 0.0007(12) 0.0042(11)
    C18 0.0237(16) 0.0103(12) 0.0131(14) 0.0024(11) 0.0032(12) 0.0036(10)
    C19 0.0261(17) 0.0114(13) 0.0136(14) 0.0024(12) 0.0020(12) 0.0013(11)
    C21 0.0144(14) 0.0158(13) 0.0168(14) -0.0010(12) 0.0051(11) 0.0004(11)
    C22 0.0170(15) 0.0171(14) 0.0204(15) 0.0042(12) 0.0047(12) 0.0029(12)
    C23 0.0242(16) 0.0141(13) 0.0130(14) 0.0016(12) -0.0003(12) 0.0026(11)
    C24 0.0198(15) 0.0115(12) 0.0119(13) -0.0010(11) 0.0021(11) -0.0010(10)
    C25 0.0255(17) 0.0136(13) 0.0120(13) -0.0042(12) 0.0051(12) 0.0004(11)
    C025 0.0265(17) 0.0204(15) 0.0148(14) -0.0034(12) 0.0051(12) 0.0044(12)
    C26 0.0208(16) 0.0235(15) 0.0141(14) -0.0037(12) 0.0071(12) 0.0020(12)
    C027 0.0179(17) 0.044(2) 0.0255(17) 0.0009(14) 0.0103(14) 0.0122(15)
    C27 0.0177(15) 0.0212(14) 0.0159(14) -0.0005(12) 0.0050(11) 0.0012(12)
    C28 0.0170(15) 0.0144(13) 0.0133(13) 0.0001(11) 0.0039(11) 0.0003(11)
    C29 0.0156(14) 0.0116(12) 0.0099(12) 0.0007(11) 0.0039(10) -0.0013(11)
    C31 0.0188(16) 0.0166(14) 0.0174(15) 0.0033(12) 0.0048(12) 0.0013(11)
    C32 0.0198(17) 0.0188(15) 0.0319(18) 0.0025(13) 0.0032(14) 0.0037(13)
    C33 0.0220(17) 0.0178(15) 0.0243(16) -0.0017(12) -0.0019(13) -0.0015(12)
    C34 0.0261(17) 0.0128(13) 0.0171(14) -0.0012(12) 0.0037(12) 0.0021(11)
    C35 0.0294(18) 0.0176(15) 0.0193(15) -0.0021(13) 0.0046(13) -0.0036(12)
    C035 0.0262(18) 0.0232(16) 0.0201(15) -0.0014(13) 0.0040(13) -0.0075(12)
    C36 0.0322(18) 0.0143(14) 0.0195(15) 0.0040(13) 0.0089(13) -0.0044(12)
    C037 0.0282(18) 0.0256(16) 0.0211(16) 0.0083(14) 0.0075(14) -0.0043(13)
    C37 0.0234(16) 0.0156(14) 0.0180(15) 0.0028(12) 0.0071(12) 0.0015(11)
    C38 0.0196(15) 0.0117(13) 0.0163(14) 0.0014(11) 0.0062(12) 0.0043(11)
    C39 0.0197(15) 0.0124(12) 0.0140(13) -0.0012(12) 0.0056(11) 0.0021(11)
    C41 0.0170(15) 0.0141(13) 0.0182(14) 0.0006(11) 0.0049(12) -0.0004(11)
    C42 0.0234(16) 0.0199(14) 0.0170(15) -0.0025(12) 0.0108(12) -0.0020(12)
    C43 0.0267(17) 0.0170(14) 0.0102(13) -0.0085(12) 0.0036(12) 0.0009(11)
    C44 0.0144(14) 0.0141(13) 0.0123(13) -0.0049(11) -0.0008(11) 0.0001(11)
    C45 0.0172(15) 0.0153(13) 0.0155(14) -0.0063(11) -0.0040(12) 0.0040(11)
    C045 0.0195(16) 0.0205(15) 0.0218(15) -0.0018(12) -0.0054(12) 0.0095(13)
    C46 0.0123(14) 0.0126(13) 0.0234(15) 0.0003(11) -0.0039(12) 0.0053(11)
    C47 0.0127(14) 0.0126(13) 0.0170(14) -0.0012(11) 0.0012(11) -0.0025(11)
    C047 0.0155(15) 0.0158(13) 0.0192(15) 0.0029(11) 0.0009(12) -0.0039(11)
    C48 0.0130(14) 0.0117(12) 0.0124(13) -0.0014(10) 0.0009(11) -0.0002(10)
    C49 0.0126(14) 0.0116(12) 0.0115(13) -0.0029(11) 0.0019(10) -0.0007(10)
    N1 0.0224(14) 0.0144(11) 0.0124(12) 0.0053(10) 0.0046(10) 0.0034(9)
    N2 0.0175(13) 0.0120(10) 0.0108(11) 0.0016(9) 0.0043(10) 0.0010(9)
    N3 0.0201(13) 0.0114(11) 0.0140(12) 0.0015(10) 0.0051(10) 0.0028(9)
    N4 0.0156(12) 0.0101(10) 0.0151(12) 0.0003(9) 0.0048(10) 0.0005(9)
    N5 0.0381(17) 0.0220(14) 0.0281(15) -0.0032(12) -0.0006(13) -0.0011(12)
    N6 0.0297(17) 0.0367(17) 0.049(2) 0.0018(14) 0.0087(15) 0.0067(15)
    O1 0.0174(11) 0.0137(9) 0.0104(9) 0.0009(8) 0.0030(8) -0.0010(7)
    O2 0.0151(10) 0.0195(10) 0.0140(10) 0.0038(8) 0.0042(8) 0.0054(8)
    O3 0.0185(10) 0.0130(9) 0.0134(9) 0.0023(8) 0.0029(8) 0.0009(8)
    O4 0.0186(10) 0.0147(9) 0.0098(9) 0.0050(8) 0.0041(8) 0.0018(7)
    O5 0.0346(15) 0.0446(16) 0.0445(17) 0.0015(12) -0.0002(13) -0.0210(13)
    O6 0.0421(18) 0.0466(17) 0.079(2) 0.0113(14) 0.0119(16) 0.0051(16)
    Hf1 0.01641(6) 0.01255(6) 0.01140(6) 0.00269(5) 0.00470(4) 0.00157(5)
_geom_special_details
;
All s.u.'s (except the s.u. in the dihedral angle between two l.s. planes) are
estimated using the full covariance matrix. The cell s.u.'s are taken into
account individually in the estimation of s.u.'s in distances, angles and
torsion angles; correlations between s.u.'s in cell parameters are only used
when they are defined by crystal symmetry. An approximate (isotropic)
treatment of cell s.u.'s is used for estimating s.u.'s involving l.s. planes.
;
loop_
    _geom_bond_atom_site_label_1
    _geom_bond_atom_site_label_2
    _geom_bond_site_symmetry_2
    _geom_bond_distance
    _geom_bond_publ_flag
    C01 O6 . 1.218(5) ?
    C01 N6 . 1.337(5) ?
    C01 H01 . 0.93 ?
    C02 N6 . 1.450(5) ?
    C02 H02A . 0.96 ?
    C02 H02B . 0.96 ?
    C02 H02C . 0.96 ?
    C03 N6 . 1.449(5) ?
    C03 H03A . 0.96 ?
    C03 H03B . 0.96 ?
    C03 H03C . 0.96 ?
    C04 O5 . 1.226(4) ?
    C04 N5 . 1.330(4) ?
    C04 H04 . 0.93 ?
    C05 N5 . 1.442(4) ?
    C05 H05A . 0.96 ?
    C05 H05B . 0.96 ?
    C05 H05C . 0.96 ?
    C06 N5 . 1.443(5) ?
    C06 H06A . 0.96 ?
    C06 H06B . 0.96 ?
    C06 H06C . 0.96 ?
    C11 N1 . 1.328(4) ?
    C11 C12 . 1.407(4) ?
    C11 H11 . 0.93 ?
    C12 C13 . 1.368(5) ?
    C12 H12 . 0.93 ?
    C13 C14 . 1.414(4) ?
    C13 H13 . 0.93 ?
    C14 C15 . 1.417(5) ?
    C14 C19 . 1.426(4) ?
    C15 C16 . 1.381(4) ?
    C15 C015 . 1.518(4) ?
    C015 H1A . 0.96 ?
    C015 H1B . 0.96 ?
    C015 H1C . 0.96 ?
    C16 C17 . 1.416(4) ?
    C16 H16 . 0.93 ?
    C017 C17 . 1.504(4) ?
    C017 H1D . 0.96 ?
    C017 H1E . 0.96 ?
    C017 H1F . 0.96 ?
    C17 C18 . 1.375(4) ?
    C18 O1 . 1.332(3) ?
    C18 C19 . 1.417(4) ?
    C19 N1 . 1.367(4) ?
    C21 N2 . 1.322(4) ?
    C21 C22 . 1.403(4) ?
    C21 H21 . 0.93 ?
    C22 C23 . 1.373(4) ?
    C22 H22 . 0.93 ?
    C23 C24 . 1.407(4) ?
    C23 H23 . 0.93 ?
    C24 C29 . 1.416(4) ?
    C24 C25 . 1.428(4) ?
    C25 C26 . 1.367(4) ?
    C25 C025 . 1.515(4) ?
    C025 H2A . 0.96 ?
    C025 H2B . 0.96 ?
    C025 H2C . 0.96 ?
    C26 C27 . 1.423(4) ?
    C26 H26 . 0.93 ?
    C027 C27 . 1.503(4) ?
    C027 H2D . 0.96 ?
    C027 H2E . 0.96 ?
    C027 H2F . 0.96 ?
    C27 C28 . 1.389(4) ?
    C28 O2 . 1.332(3) ?
    C28 C29 . 1.417(4) ?
    C29 N2 . 1.365(3) ?
    C31 N3 . 1.316(4) ?
    C31 C32 . 1.409(4) ?
    C31 H31 . 0.93 ?
    C32 C33 . 1.362(4) ?
    C32 H32 . 0.93 ?
    C33 C34 . 1.413(4) ?
    C33 H33 . 0.93 ?
    C34 C39 . 1.414(4) ?
    C34 C35 . 1.432(4) ?
    C35 C36 . 1.367(4) ?
    C35 C035 . 1.530(4) ?
    C035 H3D . 0.96 ?
    C035 H3E . 0.96 ?
    C035 H3F . 0.96 ?
    C36 C37 . 1.419(4) ?
    C36 H36 . 0.93 ?
    C037 C37 . 1.504(4) ?
    C037 H3A . 0.96 ?
    C037 H3B . 0.96 ?
    C037 H3C . 0.96 ?
    C37 C38 . 1.387(4) ?
    C38 O3 . 1.325(3) ?
    C38 C39 . 1.423(4) ?
    C39 N3 . 1.366(3) ?
    C41 N4 . 1.324(3) ?
    C41 C42 . 1.401(4) ?
    C41 H41 . 0.93 ?
    C42 C43 . 1.369(4) ?
    C42 H42 . 0.93 ?
    C43 C44 . 1.412(4) ?
    C43 H43 . 0.93 ?
    C44 C49 . 1.415(4) ?
    C44 C45 . 1.425(4) ?
    C45 C46 . 1.373(4) ?
    C45 C045 . 1.519(4) ?
    C045 H4D . 0.96 ?
    C045 H4E . 0.96 ?
    C045 H4F . 0.96 ?
    C46 C47 . 1.420(4) ?
    C46 H46 . 0.93 ?
    C47 C48 . 1.387(4) ?
    C47 C047 . 1.507(4) ?
    C047 H4A . 0.96 ?
    C047 H4B . 0.96 ?
    C047 H4C . 0.96 ?
    C48 O4 . 1.332(3) ?
    C48 C49 . 1.423(4) ?
    C49 N4 . 1.364(3) ?
    N1 Hf1 . 2.413(2) ?
    N2 Hf1 . 2.377(2) ?
    N3 Hf1 . 2.409(2) ?
    N4 Hf1 . 2.393(2) ?
    O1 Hf1 . 2.094(2) ?
    O2 Hf1 . 2.0981(19) ?
    O3 Hf1 . 2.1036(19) ?
    O4 Hf1 . 2.0964(19) ?
loop_
    _geom_angle_atom_site_label_1
    _geom_angle_atom_site_label_2
    _geom_angle_atom_site_label_3
    _geom_angle_site_symmetry_1
    _geom_angle_site_symmetry_3
    _geom_angle
    _geom_angle_publ_flag
    O6 C01 N6 . . 125.3(4) ?
    O6 C01 H01 . . 117.3 ?
    N6 C01 H01 . . 117.3 ?
    N6 C02 H02A . . 109.5 ?
    N6 C02 H02B . . 109.5 ?
    H02A C02 H02B . . 109.5 ?
    N6 C02 H02C . . 109.5 ?
    H02A C02 H02C . . 109.5 ?
    H02B C02 H02C . . 109.5 ?
    N6 C03 H03A . . 109.5 ?
    N6 C03 H03B . . 109.5 ?
    H03A C03 H03B . . 109.5 ?
    N6 C03 H03C . . 109.5 ?
    H03A C03 H03C . . 109.5 ?
    H03B C03 H03C . . 109.5 ?
    O5 C04 N5 . . 126.3(3) ?
    O5 C04 H04 . . 116.9 ?
    N5 C04 H04 . . 116.9 ?
    N5 C05 H05A . . 109.5 ?
    N5 C05 H05B . . 109.5 ?
    H05A C05 H05B . . 109.5 ?
    N5 C05 H05C . . 109.5 ?
    H05A C05 H05C . . 109.5 ?
    H05B C05 H05C . . 109.5 ?
    N5 C06 H06A . . 109.5 ?
    N5 C06 H06B . . 109.5 ?
    H06A C06 H06B . . 109.5 ?
    N5 C06 H06C . . 109.5 ?
    H06A C06 H06C . . 109.5 ?
    H06B C06 H06C . . 109.5 ?
    N1 C11 C12 . . 121.8(3) ?
    N1 C11 H11 . . 119.1 ?
    C12 C11 H11 . . 119.1 ?
    C13 C12 C11 . . 120.4(3) ?
    C13 C12 H12 . . 119.8 ?
    C11 C12 H12 . . 119.8 ?
    C12 C13 C14 . . 120.0(3) ?
    C12 C13 H13 . . 120 ?
    C14 C13 H13 . . 120 ?
    C13 C14 C15 . . 125.9(3) ?
    C13 C14 C19 . . 115.8(3) ?
    C15 C14 C19 . . 118.3(3) ?
    C16 C15 C14 . . 118.0(3) ?
    C16 C15 C015 . . 121.0(3) ?
    C14 C15 C015 . . 120.9(3) ?
    C15 C015 H1A . . 109.5 ?
    C15 C015 H1B . . 109.5 ?
    H1A C015 H1B . . 109.5 ?
    C15 C015 H1C . . 109.5 ?
    H1A C015 H1C . . 109.5 ?
    H1B C015 H1C . . 109.5 ?
    C15 C16 C17 . . 124.1(3) ?
    C15 C16 H16 . . 118 ?
    C17 C16 H16 . . 118 ?
    C17 C017 H1D . . 109.5 ?
    C17 C017 H1E . . 109.5 ?
    H1D C017 H1E . . 109.5 ?
    C17 C017 H1F . . 109.5 ?
    H1D C017 H1F . . 109.5 ?
    H1E C017 H1F . . 109.5 ?
    C18 C17 C16 . . 118.5(3) ?
    C18 C17 C017 . . 119.4(3) ?
    C16 C17 C017 . . 122.1(3) ?
    O1 C18 C17 . . 123.8(3) ?
    O1 C18 C19 . . 117.1(3) ?
    C17 C18 C19 . . 119.2(3) ?
    N1 C19 C18 . . 114.7(2) ?
    N1 C19 C14 . . 123.5(3) ?
    C18 C19 C14 . . 121.8(3) ?
    N2 C21 C22 . . 122.5(3) ?
    N2 C21 H21 . . 118.7 ?
    C22 C21 H21 . . 118.7 ?
    C23 C22 C21 . . 119.3(3) ?
    C23 C22 H22 . . 120.3 ?
    C21 C22 H22 . . 120.3 ?
    C22 C23 C24 . . 120.2(3) ?
    C22 C23 H23 . . 119.9 ?
    C24 C23 H23 . . 119.9 ?
    C23 C24 C29 . . 116.3(2) ?
    C23 C24 C25 . . 125.2(3) ?
    C29 C24 C25 . . 118.4(3) ?
    C26 C25 C24 . . 117.5(3) ?
    C26 C25 C025 . . 121.8(3) ?
    C24 C25 C025 . . 120.7(3) ?
    C25 C025 H2A . . 109.5 ?
    C25 C025 H2B . . 109.5 ?
    H2A C025 H2B . . 109.5 ?
    C25 C025 H2C . . 109.5 ?
    H2A C025 H2C . . 109.5 ?
    H2B C025 H2C . . 109.5 ?
    C25 C26 C27 . . 124.9(3) ?
    C25 C26 H26 . . 117.5 ?
    C27 C26 H26 . . 117.5 ?
    C27 C027 H2D . . 109.5 ?
    C27 C027 H2E . . 109.5 ?
    H2D C027 H2E . . 109.5 ?
    C27 C027 H2F . . 109.5 ?
    H2D C027 H2F . . 109.5 ?
    H2E C027 H2F . . 109.5 ?
    C28 C27 C26 . . 118.0(3) ?
    C28 C27 C027 . . 120.8(3) ?
    C26 C27 C027 . . 121.1(3) ?
    O2 C28 C27 . . 123.5(3) ?
    O2 C28 C29 . . 117.9(2) ?
    C27 C28 C29 . . 118.5(3) ?
    N2 C29 C24 . . 123.0(2) ?
    N2 C29 C28 . . 114.3(2) ?
    C24 C29 C28 . . 122.6(2) ?
    N3 C31 C32 . . 122.5(3) ?
    N3 C31 H31 . . 118.7 ?
    C32 C31 H31 . . 118.7 ?
    C33 C32 C31 . . 119.5(3) ?
    C33 C32 H32 . . 120.2 ?
    C31 C32 H32 . . 120.2 ?
    C32 C33 C34 . . 120.2(3) ?
    C32 C33 H33 . . 119.9 ?
    C34 C33 H33 . . 119.9 ?
    C33 C34 C39 . . 115.9(3) ?
    C33 C34 C35 . . 126.0(3) ?
    C39 C34 C35 . . 118.1(3) ?
    C36 C35 C34 . . 117.7(3) ?
    C36 C35 C035 . . 121.2(3) ?
    C34 C35 C035 . . 121.1(3) ?
    C35 C035 H3D . . 109.5 ?
    C35 C035 H3E . . 109.5 ?
    H3D C035 H3E . . 109.5 ?
    C35 C035 H3F . . 109.5 ?
    H3D C035 H3F . . 109.5 ?
    H3E C035 H3F . . 109.5 ?
    C35 C36 C37 . . 125.1(3) ?
    C35 C36 H36 . . 117.5 ?
    C37 C36 H36 . . 117.5 ?
    C37 C037 H3A . . 109.5 ?
    C37 C037 H3B . . 109.5 ?
    H3A C037 H3B . . 109.5 ?
    C37 C037 H3C . . 109.5 ?
    H3A C037 H3C . . 109.5 ?
    H3B C037 H3C . . 109.5 ?
    C38 C37 C36 . . 117.9(3) ?
    C38 C37 C037 . . 120.7(3) ?
    C36 C37 C037 . . 121.4(3) ?
    O3 C38 C37 . . 124.2(3) ?
    O3 C38 C39 . . 117.2(2) ?
    C37 C38 C39 . . 118.6(3) ?
    N3 C39 C34 . . 123.5(3) ?
    N3 C39 C38 . . 114.0(2) ?
    C34 C39 C38 . . 122.5(3) ?
    N4 C41 C42 . . 122.2(3) ?
    N4 C41 H41 . . 118.9 ?
    C42 C41 H41 . . 118.9 ?
    C43 C42 C41 . . 119.4(3) ?
    C43 C42 H42 . . 120.3 ?
    C41 C42 H42 . . 120.3 ?
    C42 C43 C44 . . 120.6(3) ?
    C42 C43 H43 . . 119.7 ?
    C44 C43 H43 . . 119.7 ?
    C43 C44 C49 . . 115.9(3) ?
    C43 C44 C45 . . 125.4(3) ?
    C49 C44 C45 . . 118.7(3) ?
    C46 C45 C44 . . 117.7(3) ?
    C46 C45 C045 . . 121.9(3) ?
    C44 C45 C045 . . 120.4(3) ?
    C45 C045 H4D . . 109.5 ?
    C45 C045 H4E . . 109.5 ?
    H4D C045 H4E . . 109.5 ?
    C45 C045 H4F . . 109.5 ?
    H4D C045 H4F . . 109.5 ?
    H4E C045 H4F . . 109.5 ?
    C45 C46 C47 . . 124.2(3) ?
    C45 C46 H46 . . 117.9 ?
    C47 C46 H46 . . 117.9 ?
    C48 C47 C46 . . 118.8(3) ?
    C48 C47 C047 . . 121.5(2) ?
    C46 C47 C047 . . 119.7(2) ?
    C47 C047 H4A . . 109.5 ?
    C47 C047 H4B . . 109.5 ?
    H4A C047 H4B . . 109.5 ?
    C47 C047 H4C . . 109.5 ?
    H4A C047 H4C . . 109.5 ?
    H4B C047 H4C . . 109.5 ?
    O4 C48 C47 . . 124.4(2) ?
    O4 C48 C49 . . 117.3(2) ?
    C47 C48 C49 . . 118.2(2) ?
    N4 C49 C44 . . 123.2(2) ?
    N4 C49 C48 . . 114.5(2) ?
    C44 C49 C48 . . 122.3(2) ?
    C11 N1 C19 . . 118.4(3) ?
    C11 N1 Hf1 . . 128.4(2) ?
    C19 N1 Hf1 . . 113.17(17) ?
    C21 N2 C29 . . 118.5(2) ?
    C21 N2 Hf1 . . 127.59(18) ?
    C29 N2 Hf1 . . 113.74(17) ?
    C31 N3 C39 . . 118.2(2) ?
    C31 N3 Hf1 . . 128.55(19) ?
    C39 N3 Hf1 . . 113.09(18) ?
    C41 N4 C49 . . 118.7(2) ?
    C41 N4 Hf1 . . 127.79(19) ?
    C49 N4 Hf1 . . 113.50(17) ?
    C04 N5 C05 . . 120.5(3) ?
    C04 N5 C06 . . 122.7(3) ?
    C05 N5 C06 . . 116.8(3) ?
    C01 N6 C03 . . 121.1(3) ?
    C01 N6 C02 . . 122.2(4) ?
    C03 N6 C02 . . 116.7(4) ?
    C18 O1 Hf1 . . 124.59(17) ?
    C28 O2 Hf1 . . 123.09(17) ?
    C38 O3 Hf1 . . 123.35(17) ?
    C48 O4 Hf1 . . 123.83(16) ?
    O1 Hf1 O4 . . 108.44(8) ?
    O1 Hf1 O2 . . 141.52(7) ?
    O4 Hf1 O2 . . 84.51(8) ?
    O1 Hf1 O3 . . 83.35(8) ?
    O4 Hf1 O3 . . 141.82(7) ?
    O2 Hf1 O3 . . 109.03(8) ?
    O1 Hf1 N2 . . 78.40(8) ?
    O4 Hf1 N2 . . 142.90(7) ?
    O2 Hf1 N2 . . 70.87(8) ?
    O3 Hf1 N2 . . 74.17(7) ?
    O1 Hf1 N4 . . 75.30(7) ?
    O4 Hf1 N4 . . 70.39(7) ?
    O2 Hf1 N4 . . 141.93(8) ?
    O3 Hf1 N4 . . 78.33(7) ?
    N2 Hf1 N4 . . 143.72(8) ?
    O1 Hf1 N3 . . 141.10(7) ?
    O4 Hf1 N3 . . 80.26(8) ?
    O2 Hf1 N3 . . 75.64(8) ?
    O3 Hf1 N3 . . 69.58(8) ?
    N2 Hf1 N3 . . 117.89(8) ?
    N4 Hf1 N3 . . 72.32(8) ?
    O1 Hf1 N1 . . 69.92(8) ?
    O4 Hf1 N1 . . 74.58(8) ?
    O2 Hf1 N1 . . 79.61(8) ?
    O3 Hf1 N1 . . 141.74(8) ?
    N2 Hf1 N1 . . 74.00(8) ?
    N4 Hf1 N1 . . 118.34(8) ?
    N3 Hf1 N1 . . 146.09(8) ?
loop_
    _geom_torsion_atom_site_label_1
    _geom_torsion_atom_site_label_2
    _geom_torsion_atom_site_label_3
    _geom_torsion_atom_site_label_4
    _geom_torsion_site_symmetry_1
    _geom_torsion_site_symmetry_2
    _geom_torsion_site_symmetry_3
    _geom_torsion_site_symmetry_4
    _geom_torsion
    _geom_torsion_publ_flag
    N1 C11 C12 C13 . . . . -1.5(4) ?
    C11 C12 C13 C14 . . . . -0.8(4) ?
    C12 C13 C14 C15 . . . . -177.4(3) ?
    C12 C13 C14 C19 . . . . 3.2(4) ?
    C13 C14 C15 C16 . . . . -178.6(3) ?
    C19 C14 C15 C16 . . . . 0.7(4) ?
    C13 C14 C15 C015 . . . . 1.6(4) ?
    C19 C14 C15 C015 . . . . -179.0(3) ?
    C14 C15 C16 C17 . . . . 1.9(4) ?
    C015 C15 C16 C17 . . . . -178.4(3) ?
    C15 C16 C17 C18 . . . . -1.5(4) ?
    C15 C16 C17 C017 . . . . 177.6(3) ?
    C16 C17 C18 O1 . . . . 177.7(2) ?
    C017 C17 C18 O1 . . . . -1.4(4) ?
    C16 C17 C18 C19 . . . . -1.6(4) ?
    C017 C17 C18 C19 . . . . 179.4(3) ?
    O1 C18 C19 N1 . . . . 4.2(4) ?
    C17 C18 C19 N1 . . . . -176.5(2) ?
    O1 C18 C19 C14 . . . . -175.1(2) ?
    C17 C18 C19 C14 . . . . 4.2(4) ?
    C13 C14 C19 N1 . . . . -3.6(4) ?
    C15 C14 C19 N1 . . . . 177.0(3) ?
    C13 C14 C19 C18 . . . . 175.7(3) ?
    C15 C14 C19 C18 . . . . -3.8(4) ?
    N2 C21 C22 C23 . . . . -1.5(4) ?
    C21 C22 C23 C24 . . . . 0.7(4) ?
    C22 C23 C24 C29 . . . . 1.1(4) ?
    C22 C23 C24 C25 . . . . 178.7(3) ?
    C23 C24 C25 C26 . . . . -175.7(3) ?
    C29 C24 C25 C26 . . . . 1.9(4) ?
    C23 C24 C25 C025 . . . . 3.6(4) ?
    C29 C24 C25 C025 . . . . -178.9(2) ?
    C24 C25 C26 C27 . . . . 0.3(4) ?
    C025 C25 C26 C27 . . . . -178.9(3) ?
    C25 C26 C27 C28 . . . . -1.7(4) ?
    C25 C26 C27 C027 . . . . 176.1(3) ?
    C26 C27 C28 O2 . . . . 178.6(3) ?
    C027 C27 C28 O2 . . . . 0.7(4) ?
    C26 C27 C28 C29 . . . . 0.9(4) ?
    C027 C27 C28 C29 . . . . -176.9(3) ?
    C23 C24 C29 N2 . . . . -2.2(4) ?
    C25 C24 C29 N2 . . . . -180.0(2) ?
    C23 C24 C29 C28 . . . . 175.0(3) ?
    C25 C24 C29 C28 . . . . -2.7(4) ?
    O2 C28 C29 N2 . . . . 1.0(4) ?
    C27 C28 C29 N2 . . . . 178.8(2) ?
    O2 C28 C29 C24 . . . . -176.5(2) ?
    C27 C28 C29 C24 . . . . 1.3(4) ?
    N3 C31 C32 C33 . . . . -2.4(4) ?
    C31 C32 C33 C34 . . . . 2.6(4) ?
    C32 C33 C34 C39 . . . . 0.3(4) ?
    C32 C33 C34 C35 . . . . -178.5(3) ?
    C33 C34 C35 C36 . . . . 179.8(3) ?
    C39 C34 C35 C36 . . . . 1.0(4) ?
    C33 C34 C35 C035 . . . . -1.4(5) ?
    C39 C34 C35 C035 . . . . 179.9(3) ?
    C34 C35 C36 C37 . . . . 1.8(5) ?
    C035 C35 C36 C37 . . . . -177.1(3) ?
    C35 C36 C37 C38 . . . . -1.1(4) ?
    C35 C36 C37 C037 . . . . 179.6(3) ?
    C36 C37 C38 O3 . . . . 179.4(2) ?
    C037 C37 C38 O3 . . . . -1.3(4) ?
    C36 C37 C38 C39 . . . . -2.3(4) ?
    C037 C37 C38 C39 . . . . 177.0(3) ?
    C33 C34 C39 N3 . . . . -3.7(4) ?
    C35 C34 C39 N3 . . . . 175.2(3) ?
    C33 C34 C39 C38 . . . . 176.6(3) ?
    C35 C34 C39 C38 . . . . -4.5(4) ?
    O3 C38 C39 N3 . . . . 3.8(3) ?
    C37 C38 C39 N3 . . . . -174.5(2) ?
    O3 C38 C39 C34 . . . . -176.4(2) ?
    C37 C38 C39 C34 . . . . 5.2(4) ?
    N4 C41 C42 C43 . . . . 1.2(4) ?
    C41 C42 C43 C44 . . . . 1.1(4) ?
    C42 C43 C44 C49 . . . . -1.8(4) ?
    C42 C43 C44 C45 . . . . 177.3(3) ?
    C43 C44 C45 C46 . . . . -177.6(3) ?
    C49 C44 C45 C46 . . . . 1.4(4) ?
    C43 C44 C45 C045 . . . . 2.5(4) ?
    C49 C44 C45 C045 . . . . -178.5(2) ?
    C44 C45 C46 C47 . . . . -0.1(4) ?
    C045 C45 C46 C47 . . . . 179.8(3) ?
    C45 C46 C47 C48 . . . . -1.5(4) ?
    C45 C46 C47 C047 . . . . 179.0(3) ?
    C46 C47 C48 O4 . . . . 178.9(2) ?
    C047 C47 C48 O4 . . . . -1.6(4) ?
    C46 C47 C48 C49 . . . . 1.6(4) ?
    C047 C47 C48 C49 . . . . -178.9(2) ?
    C43 C44 C49 N4 . . . . 0.3(4) ?
    C45 C44 C49 N4 . . . . -178.8(2) ?
    C43 C44 C49 C48 . . . . 177.8(2) ?
    C45 C44 C49 C48 . . . . -1.3(4) ?
    O4 C48 C49 N4 . . . . -0.1(4) ?
    C47 C48 C49 N4 . . . . 177.4(2) ?
    O4 C48 C49 C44 . . . . -177.8(2) ?
    C47 C48 C49 C44 . . . . -0.2(4) ?
    C12 C11 N1 C19 . . . . 1.2(4) ?
    C12 C11 N1 Hf1 . . . . -178.0(2) ?
    C18 C19 N1 C11 . . . . -177.9(2) ?
    C14 C19 N1 C11 . . . . 1.5(4) ?
    C18 C19 N1 Hf1 . . . . 1.4(3) ?
    C14 C19 N1 Hf1 . . . . -179.3(2) ?
    C22 C21 N2 C29 . . . . 0.4(4) ?
    C22 C21 N2 Hf1 . . . . -175.1(2) ?
    C24 C29 N2 C21 . . . . 1.5(4) ?
    C28 C29 N2 C21 . . . . -176.0(2) ?
    C24 C29 N2 Hf1 . . . . 177.6(2) ?
    C28 C29 N2 Hf1 . . . . 0.1(3) ?
    C32 C31 N3 C39 . . . . -0.9(4) ?
    C32 C31 N3 Hf1 . . . . 173.9(2) ?
    C34 C39 N3 C31 . . . . 4.0(4) ?
    C38 C39 N3 C31 . . . . -176.2(2) ?
    C34 C39 N3 Hf1 . . . . -171.6(2) ?
    C38 C39 N3 Hf1 . . . . 8.2(3) ?
    C42 C41 N4 C49 . . . . -2.6(4) ?
    C42 C41 N4 Hf1 . . . . 176.4(2) ?
    C44 C49 N4 C41 . . . . 1.9(4) ?
    C48 C49 N4 C41 . . . . -175.8(2) ?
    C44 C49 N4 Hf1 . . . . -177.3(2) ?
    C48 C49 N4 Hf1 . . . . 5.0(3) ?
    O5 C04 N5 C05 . . . . -3.6(6) ?
    O5 C04 N5 C06 . . . . 176.6(3) ?
    O6 C01 N6 C03 . . . . 0.0(6) ?
    O6 C01 N6 C02 . . . . -179.7(4) ?
    C17 C18 O1 Hf1 . . . . 171.5(2) ?
    C19 C18 O1 Hf1 . . . . -9.2(3) ?
    C27 C28 O2 Hf1 . . . . -179.5(2) ?
    C29 C28 O2 Hf1 . . . . -1.8(3) ?
    C37 C38 O3 Hf1 . . . . 161.2(2) ?
    C39 C38 O3 Hf1 . . . . -17.1(3) ?
    C47 C48 O4 Hf1 . . . . 176.5(2) ?
    C49 C48 O4 Hf1 . . . . -6.2(3) ?
    C18 O1 Hf1 O4 . . . . 72.3(2) ?
    C18 O1 Hf1 O2 . . . . -32.6(2) ?
    C18 O1 Hf1 O3 . . . . -145.0(2) ?
    C18 O1 Hf1 N2 . . . . -69.82(19) ?
    C18 O1 Hf1 N4 . . . . 135.4(2) ?
    C18 O1 Hf1 N3 . . . . 169.79(17) ?
    C18 O1 Hf1 N1 . . . . 7.20(18) ?
    C48 O4 Hf1 O1 . . . . 72.7(2) ?
    C48 O4 Hf1 O2 . . . . -144.5(2) ?
    C48 O4 Hf1 O3 . . . . -30.4(3) ?
    C48 O4 Hf1 N2 . . . . 167.82(18) ?
    C48 O4 Hf1 N4 . . . . 6.44(19) ?
    C48 O4 Hf1 N3 . . . . -68.1(2) ?
    C48 O4 Hf1 N1 . . . . 134.8(2) ?
    C28 O2 Hf1 O1 . . . . -37.5(3) ?
    C28 O2 Hf1 O4 . . . . -150.5(2) ?
    C28 O2 Hf1 O3 . . . . 66.2(2) ?
    C28 O2 Hf1 N2 . . . . 1.34(19) ?
    C28 O2 Hf1 N4 . . . . 161.55(18) ?
    C28 O2 Hf1 N3 . . . . 128.2(2) ?
    C28 O2 Hf1 N1 . . . . -75.2(2) ?
    C38 O3 Hf1 O1 . . . . -136.1(2) ?
    C38 O3 Hf1 O4 . . . . -24.6(2) ?
    C38 O3 Hf1 O2 . . . . 81.4(2) ?
    C38 O3 Hf1 N2 . . . . 144.1(2) ?
    C38 O3 Hf1 N4 . . . . -59.77(19) ?
    C38 O3 Hf1 N3 . . . . 15.51(19) ?
    C38 O3 Hf1 N1 . . . . 178.84(18) ?
    C21 N2 Hf1 O1 . . . . -28.5(2) ?
    C29 N2 Hf1 O1 . . . . 155.80(19) ?
    C21 N2 Hf1 O4 . . . . -133.8(2) ?
    C29 N2 Hf1 O4 . . . . 50.5(2) ?
    C21 N2 Hf1 O2 . . . . 175.0(2) ?
    C29 N2 Hf1 O2 . . . . -0.71(17) ?
    C21 N2 Hf1 O3 . . . . 57.8(2) ?
    C29 N2 Hf1 O3 . . . . -117.90(19) ?
    C21 N2 Hf1 N4 . . . . 15.6(3) ?
    C29 N2 Hf1 N4 . . . . -160.04(16) ?
    C21 N2 Hf1 N3 . . . . 113.7(2) ?
    C29 N2 Hf1 N3 . . . . -61.99(19) ?
    C21 N2 Hf1 N1 . . . . -100.7(2) ?
    C29 N2 Hf1 N1 . . . . 83.61(18) ?
    C41 N4 Hf1 O1 . . . . 58.9(2) ?
    C49 N4 Hf1 O1 . . . . -122.02(19) ?
    C41 N4 Hf1 O4 . . . . 175.0(2) ?
    C49 N4 Hf1 O4 . . . . -5.88(17) ?
    C41 N4 Hf1 O2 . . . . -133.3(2) ?
    C49 N4 Hf1 O2 . . . . 45.8(2) ?
    C41 N4 Hf1 O3 . . . . -27.2(2) ?
    C49 N4 Hf1 O3 . . . . 151.88(19) ?
    C41 N4 Hf1 N2 . . . . 14.0(3) ?
    C49 N4 Hf1 N2 . . . . -166.89(16) ?
    C41 N4 Hf1 N3 . . . . -99.3(2) ?
    C49 N4 Hf1 N3 . . . . 79.83(19) ?
    C41 N4 Hf1 N1 . . . . 115.8(2) ?
    C49 N4 Hf1 N1 . . . . -65.0(2) ?
    C31 N3 Hf1 O1 . . . . -138.2(2) ?
    C39 N3 Hf1 O1 . . . . 36.8(2) ?
    C31 N3 Hf1 O4 . . . . -30.8(2) ?
    C39 N3 Hf1 O4 . . . . 144.20(18) ?
    C31 N3 Hf1 O2 . . . . 55.9(2) ?
    C39 N3 Hf1 O2 . . . . -129.03(18) ?
    C31 N3 Hf1 O3 . . . . 173.0(2) ?
    C39 N3 Hf1 O3 . . . . -12.00(17) ?
    C31 N3 Hf1 N2 . . . . 114.7(2) ?
    C39 N3 Hf1 N2 . . . . -70.24(19) ?
    C31 N3 Hf1 N4 . . . . -103.2(2) ?
    C39 N3 Hf1 N4 . . . . 71.81(18) ?
    C31 N3 Hf1 N1 . . . . 11.5(3) ?
    C39 N3 Hf1 N1 . . . . -173.43(16) ?
    C11 N1 Hf1 O1 . . . . 175.0(2) ?
    C19 N1 Hf1 O1 . . . . -4.19(17) ?
    C11 N1 Hf1 O4 . . . . 58.2(2) ?
    C19 N1 Hf1 O4 . . . . -120.94(19) ?
    C11 N1 Hf1 O2 . . . . -28.9(2) ?
    C19 N1 Hf1 O2 . . . . 151.94(19) ?
    C11 N1 Hf1 O3 . . . . -136.5(2) ?
    C19 N1 Hf1 O3 . . . . 44.3(2) ?
    C11 N1 Hf1 N2 . . . . -101.8(2) ?
    C19 N1 Hf1 N2 . . . . 79.04(18) ?
    C11 N1 Hf1 N4 . . . . 115.2(2) ?
    C19 N1 Hf1 N4 . . . . -63.9(2) ?
    C11 N1 Hf1 N3 . . . . 14.6(3) ?
    C19 N1 Hf1 N3 . . . . -164.50(16) ?
loop_
    _geom_hbond_atom_site_label_D
    _geom_hbond_atom_site_label_H
    _geom_hbond_atom_site_label_A
    _geom_hbond_site_symmetry_A
    _geom_hbond_distance_DH
    _geom_hbond_distance_HA
    _geom_hbond_distance_DA
    _geom_hbond_angle_DHA
    C42 H42 O5 . 0.93 2.55 3.348(4) 143.8
data_global
_journal_date_recd_electronic     2011-09-13
_journal_date_accepted     2011-09-19
_journal_name_full     'Acta Crystallographica, Section E'
_journal_year     2011
_journal_volume     67
_journal_issue     10
_journal_page_first     m1428
_journal_page_last     m1429
_journal_paper_category     QM
_journal_coeditor_code     WM2534
_publ_contact_author_name     ' Viljoen, J. Augustinus.'
_publ_contact_author_address
;
Department of Chemistry
University of the Free State
P.O. Box 339
Bloemfontein
9300
South Africa
;
_publ_contact_author_email     'ViljoenJA@ufs.ac.za'
_publ_contact_author_fax     '+2751 401 2177'
_publ_contact_author_phone     '+2751 401 7530'
_publ_section_title
;
Tetrakis(5,7-dimethylquinolin-8-olato-\k^2^<i>N</i>,<i>O</i>)hafnium(IV)
dimethylformamide disolvate
;
_publ_section_title_footnote     .
loop_
    _publ_author_name
    _publ_author_address
    'Viljoen, J. Augustinus'
;
Department of Chemistry
University of the Free State
P.O. Box 339
Bloemfontein
9300
South Africa
;
    'Visser, Hendrik G.'
;
Department of Chemistry
University of the Free State
P.O. Box 339
Bloemfontein
9300
South Africa
;
    'Roodt, Andreas'
;
Department of Chemistry
University of the Free State
P.O. Box 339
Bloemfontein
9300
South Africa
;
_publ_section_synopsis     .
