# Supplementary material for: Tetra­kis(5,7-dimethyl­quinolin-8-olato-κ2 N,O)hafnium(IV) dimethyl­formamide disolvate
Source: Acta Crystallogr Sect E Struct Rep Online. 2011 Sep 30;67(Pt 10):m1428–9. doi: 10.1107/S1600536811038311 (PMC3201287; doi:10.1107/S1600536811038311)
Supplement: Supplementary file 2 [file e-67-m1428-Isup2.hkl]

#
# h,k,l, Fc-squared, Fo-squared, sigma(Fo-squared) and status flag
#
data_I
_shelx_title ' 10Ttv2_0t in P2(1)/c'
_shelx_refln_list_code          4
_shelx_F_calc_maximum      452.90
_exptl_crystal_F_000      2064.00
_reflns_d_resolution_high  0.7494
 
loop_
 _symmetry_equiv_pos_as_xyz
 'x, y, z'
 '-x, y+1/2, -z+1/2'
 '-x, -y, -z'
 'x, -y-1/2, z-1/2'
 
_cell_length_a     9.9780
_cell_length_b    16.0590
_cell_length_c    28.5090
_cell_angle_alpha  90.000
_cell_angle_beta  101.582
_cell_angle_gamma  90.000
 
_shelx_F_squared_multiplier     1.000
 
loop_
 _refln_index_h
 _refln_index_k
 _refln_index_l
 _refln_F_squared_calc
 _refln_F_squared_meas
 _refln_F_squared_sigma
 _refln_observed_status
   2   0   0     5064.58     5085.16     97.91 o
   3   0   0    12524.21    11686.49    205.84 o
   4   0   0    49163.20    48452.86    689.29 o
   5   0   0    73646.73    78619.98   1073.15 o
   6   0   0    14192.23    14324.61    401.68 o
   7   0   0       27.20      165.24     81.04 o
   8   0   0    18750.30    18193.98    533.16 o
   9   0   0    24647.61    26085.64    699.00 o
  10   0   0     6131.23     6986.64    386.33 o
  11   0   0      703.91      532.27    176.32 o
  12   0   0     7668.67     7453.09    732.64 o
  13   0   0     6944.46     6749.88    940.19 o
   2   1   0    37309.20    37803.82    308.44 o
   3   1   0    60911.95    58451.31    490.01 o
   4   1   0    40085.79    42110.96    418.27 o
   5   1   0     1245.17     2069.98     86.34 o
   6   1   0    39919.47    39405.41    528.06 o
   7   1   0    21734.91    21591.08    495.33 o
   8   1   0     3870.14     4018.17    194.05 o
   9   1   0     2490.18     2276.08    161.40 o
  10   1   0     8284.51     8340.41    296.92 o
  11   1   0     7533.22     7905.04    356.61 o
  12   1   0     5936.08     5996.21    400.64 o
  13   1   0      390.10      113.21    264.69 o
   2   2   0     2562.96     2989.35     51.22 o
   3   2   0    28383.57    29709.26    280.39 o
   4   2   0      308.25      593.40     41.47 o
   5   2   0    16073.45    14775.61    228.63 o
   6   2   0     3856.29     3982.61    155.01 o
   7   2   0     1405.35     1307.48    106.87 o
   8   2   0     8168.47     8657.60    337.20 o
   9   2   0    15193.57    14881.10    355.63 o
  10   2   0     5352.12     5285.13    256.35 o
  11   2   0        1.84      -36.78    103.66 o
  12   2   0     1051.17     1057.55    213.60 o
   1   3   0    11128.48    10076.82    102.13 o
   2   3   0     2058.72     2563.08     58.54 o
   3   3   0    17705.20    17235.07    182.94 o
   4   3   0     2271.29     2114.05     73.42 o
   5   3   0     1465.95     1404.61     81.43 o
   6   3   0    18189.39    18418.67    315.69 o
   7   3   0     4031.16     3835.45    175.45 o
   8   3   0     2528.55     2577.00    160.94 o
   9   3   0      461.60      302.15     80.23 o
  10   3   0      505.74      500.17    111.60 o
  11   3   0     1201.14     1466.41    197.64 o
  12   3   0     1434.71     1017.52    245.40 o
   0   4   0     1382.28     1132.88     52.30 o
   1   4   0    23320.30    24950.31    242.41 o
   2   4   0      584.82      673.34     34.00 o
   3   4   0      233.81      218.51     24.94 o
   4   4   0     1976.61     2378.85    106.30 o
   5   4   0      108.20      167.10     39.59 o
   6   4   0      144.68       95.70     46.82 o
   7   4   0       94.69       71.37     55.29 o
   8   4   0       31.38       22.07     57.18 o
   9   4   0      200.64      122.08     74.14 o
  10   4   0        1.32       20.26     92.20 o
  11   4   0        3.24      -60.02    113.34 o
  12   4   0      235.45      456.19    194.76 o
   1   5   0       33.21       23.12     11.41 o
   2   5   0      471.50      327.94     27.19 o
   3   5   0     5777.93     6385.97    100.39 o
   4   5   0     4011.99     5101.99    118.72 o
   5   5   0     1452.83     1468.83     80.57 o
   6   5   0      453.13      478.90     64.70 o
   7   5   0       43.38       72.91     49.15 o
   8   5   0      337.79      324.87     69.98 o
   9   5   0      252.57       52.33     76.34 o
  10   5   0     1125.86      835.07    152.27 o
  11   5   0     1036.98      711.15    295.35 o
  12   5   0      711.78      530.89    198.72 o
   0   6   0      422.79      311.89     45.61 o
   1   6   0    18447.36    18843.64    206.00 o
   2   6   0     6288.65     7020.86    114.18 o
   3   6   0       77.02       86.51     25.23 o
   4   6   0    14347.33    13957.53    201.46 o
   5   6   0    14768.25    14194.79    252.89 o
   6   6   0     2517.38     2491.09    121.78 o
   7   6   0       17.49       78.30     48.36 o
   8   6   0     5010.75     4672.52    314.85 o
   9   6   0     4371.99     4703.81    255.16 o
  10   6   0     2152.96     2231.03    211.90 o
  11   6   0       73.98       49.02    138.98 o
  12   6   0      307.22       26.00    174.08 o
   1   7   0    14569.87    13842.35    169.95 o
   2   7   0    56442.34    55682.20    524.58 o
   3   7   0    25537.39    25333.28    394.66 o
   4   7   0     2680.64     2680.83     91.62 o
   5   7   0     3969.86     3871.98    119.57 o
   6   7   0    11889.25    11523.82    224.16 o
   7   7   0    15775.52    16075.45    426.33 o
   8   7   0     6646.54     6374.17    252.33 o
   9   7   0      210.93      171.97    106.69 o
  10   7   0     1422.39     1602.65    205.28 o
  11   7   0     9255.82     9585.11    534.45 o
  12   7   0     4273.27     4087.78    382.61 o
   0   8   0    39893.40    41053.22    559.00 o
   1   8   0    23282.64    22373.00    256.02 o
   2   8   0       37.95        1.63     20.65 o
   3   8   0    12800.45    12639.51    206.89 o
   4   8   0    35368.52    35530.49    463.73 o
   5   8   0    27572.66    27632.75    332.42 o
   6   8   0     7568.64     7576.46    189.97 o
   7   8   0      850.93      892.89    101.75 o
   8   8   0    14125.64    14413.44    379.33 o
   9   8   0    13251.59    13367.74    488.75 o
  10   8   0     4640.83     5377.57    387.49 o
  11   8   0       50.86       81.09    155.80 o
  12   8   0     1890.56     1744.96    280.74 o
   1   9   0    23396.73    23667.84    276.80 o
   2   9   0    47552.69    46075.96    460.83 o
   3   9   0    23737.08    22806.34    309.28 o
   4   9   0     1044.38      848.38     66.41 o
   5   9   0     5305.87     5345.32    208.53 o
   6   9   0    18517.35    18954.22    298.56 o
   7   9   0    18038.10    18906.68    359.28 o
   8   9   0     3632.64     3999.42    328.57 o
   9   9   0       30.35       90.01    118.45 o
  10   9   0     2520.40     2465.49    290.89 o
  11   9   0     9020.05     9234.37    530.29 o
   0  10   0    25860.73    24603.05    398.93 o
   1  10   0    39876.16    40730.54    412.85 o
   2  10   0      245.76      140.69     30.36 o
   3  10   0     9444.31     9189.39    183.21 o
   4  10   0    12852.20    13072.31    223.15 o
   5  10   0    24685.13    24805.11    349.55 o
   6  10   0     6271.46     6210.28    236.02 o
   7  10   0     3052.83     2727.03    236.33 o
   8  10   0     5689.91     6175.22    535.21 o
   9  10   0     4630.76     4906.37    355.58 o
  10  10   0     2547.49     2559.20    284.35 o
  11  10   0      312.26      370.68    180.16 o
   1  11   0     1937.77     1738.24     95.75 o
   2  11   0    21151.66    21315.57    258.52 o
   3  11   0     8699.89     8649.70    208.30 o
   4  11   0     3378.31     3088.90    126.74 o
   5  11   0      787.88      766.88     80.59 o
   6  11   0     2378.13     2184.37    173.88 o
   7  11   0     5539.15     5911.33    318.29 o
   8  11   0     2372.39     2117.12    317.30 o
   9  11   0      748.05      843.64    188.00 o
  10  11   0     1209.63     1088.81    236.76 o
  11  11   0     2211.59     1703.59    326.03 o
   0  12   0     2728.25     2778.63    130.89 o
   1  12   0     2490.64     2471.37     91.36 o
   2  12   0     1384.75     1382.02     94.63 o
   3  12   0      120.69       92.82     39.39 o
   4  12   0     4797.25     4995.73    184.50 o
   5  12   0      502.59      522.75    124.81 o
   6  12   0      633.34      508.43    117.43 o
   7  12   0      362.85      507.40    126.65 o
   8  12   0     2080.24     2216.79    243.88 o
   9  12   0      733.38      474.84    163.21 o
  10  12   0       14.14       -6.31    149.28 o
   1  13   0     1063.15     1007.11     63.47 o
   2  13   0      564.99      548.32     69.18 o
   3  13   0      147.46      147.35     58.80 o
   4  13   0        2.36      -57.21     64.32 o
   5  13   0      149.13        0.81     85.10 o
   6  13   0      189.89      182.11    108.98 o
   7  13   0       16.71       35.63    105.82 o
   8  13   0       43.53      -36.50    120.74 o
   9  13   0       16.52      144.23    148.72 o
  10  13   0      102.53      -81.73    152.32 o
   0  14   0     4310.33     4265.71    269.29 o
   1  14   0       74.63        5.84     58.45 o
   2  14   0      148.81       25.44     62.18 o
   3  14   0     1430.32     1198.05    127.71 o
   4  14   0     1798.45     1781.35    163.30 o
   5  14   0     3038.66     2594.14    212.14 o
   6  14   0      764.76      510.62    130.68 o
   7  14   0        2.14       44.97    106.12 o
   8  14   0      534.97      299.90    154.01 o
   9  14   0      622.88      618.97    190.35 o
   1  15   0     3716.26     3693.54    187.16 o
   2  15   0     6317.46     6212.65    242.78 o
   3  15   0     7698.51     7766.10    351.82 o
   4  15   0     5961.97     5021.95    269.09 o
   5  15   0      529.00      347.62    109.71 o
   6  15   0     8018.99     7245.20    371.90 o
   7  15   0     3854.05     4725.97    316.77 o
   8  15   0     1584.59     1532.23    212.68 o
   9  15   0      345.16       -8.23    159.82 o
   0  16   0    15821.00    16424.41    522.68 o
   1  16   0     7204.02     7185.29    265.93 o
   2  16   0      378.07      356.56     94.49 o
   3  16   0     2731.62     2879.07    293.78 o
   4  16   0    13454.57    12904.00    405.60 o
   5  16   0    11698.05    11543.29    414.60 o
   6  16   0     3501.95     3542.96    273.81 o
   7  16   0      110.43       88.11    129.63 o
   8  16   0     4428.83     4583.35    336.05 o
   1  17   0     6239.03     6601.75    286.56 o
   2  17   0    17566.62    17464.06    463.29 o
   3  17   0    15177.86    14438.60    431.77 o
   4  17   0     2033.94     1988.06    188.46 o
   5  17   0      918.28      980.98    150.06 o
   6  17   0    11199.14    11264.55    454.41 o
   7  17   0     7537.51     7406.70    388.98 o
   0  18   0    16992.92    16051.45    853.62 o
   1  18   0     8713.94     7973.59    347.05 o
   2  18   0      474.99      190.59    104.52 o
   3  18   0     3439.35     3630.27    246.70 o
   4  18   0     8058.42     7968.44    366.55 o
   5  18   0    10260.87    10470.34    469.57 o
   6  18   0     1549.40     1058.06    257.12 o
   7  18   0      391.63      281.28    147.82 o
   1  19   0     4566.02     4734.79    278.28 o
   2  19   0     2860.66     2783.78    222.25 o
   3  19   0     2615.14     2657.18    285.62 o
   4  19   0     1823.87     1788.62    202.82 o
   5  19   0      829.66      615.53    146.61 o
   6  19   0     4352.35     4552.09    310.82 o
   0  20   0     6079.65     6339.56    464.77 o
   1  20   0     1255.36     1249.77    188.24 o
   2  20   0       30.93        0.90    106.48 o
   3  20   0       25.35      125.90    119.13 o
   4  20   0     2267.28     2158.19    222.08 o
   1  21   0      101.32       53.48    120.21 o
   2  21   0       12.63      114.25    124.87 o
 -13   1   1      470.10      524.78    285.53 o
 -12   1   1     2461.73     2520.82    278.16 o
 -11   1   1     1052.56      819.66    149.58 o
 -10   1   1      359.01      338.43     88.29 o
  -9   1   1     1137.53      834.59    127.08 o
  -8   1   1     2942.67     2801.81    163.84 o
  -7   1   1     5613.89     5742.03    271.94 o
  -6   1   1     1089.63      945.18     78.34 o
  -5   1   1        8.40      -11.68     27.44 o
  -4   1   1       40.05      109.80     26.22 o
  -3   1   1     1643.50     1432.06     67.00 o
  -2   1   1     7740.70     8473.68     98.08 o
   2   1   1     9368.73     8453.21     94.73 o
   3   1   1     2556.60     2393.12     64.82 o
   4   1   1     3249.84     3744.24    103.95 o
   5   1   1      546.71      342.42     41.75 o
   6   1   1     5149.24     5177.83    185.05 o
   7   1   1     3383.86     3374.77    195.89 o
   8   1   1      126.11        5.42     60.69 o
   9   1   1     2145.22     2174.47    161.14 o
  10   1   1     3495.71     3482.20    213.20 o
  11   1   1     1416.80     1371.04    170.09 o
  12   1   1      416.88      225.41    205.06 o
 -13   2   1      485.02      608.94    268.35 o
 -12   2   1      118.82      106.70    158.81 o
 -11   2   1     3445.68     3639.22    245.30 o
 -10   2   1     9172.52     9520.31    319.88 o
  -9   2   1     3541.63     4284.03    197.91 o
  -8   2   1     1301.01     1350.76    118.46 o
  -7   2   1     3402.07     3076.76    155.16 o
  -6   2   1     9815.03     9311.19    208.62 o
  -5   2   1     7545.86     7290.63    173.82 o
  -4   2   1    28454.98    29701.53    347.09 o
  -3   2   1     2214.87     2182.11     61.33 o
  -2   2   1    32349.68    34535.88    271.90 o
   2   2   1    78917.30    83174.11    599.96 o
   3   2   1     5260.80     4914.09     84.48 o
   4   2   1    10927.42    10040.93    143.31 o
   5   2   1    18334.82    19096.51    286.00 o
   6   2   1     1178.21     1417.96     99.98 o
   7   2   1     3775.11     3938.16    178.88 o
   8   2   1    11525.17    11706.82    299.09 o
   9   2   1     5296.59     5966.18    255.67 o
  10   2   1       14.38        4.68     84.37 o
  11   2   1     1381.62     1437.13    187.63 o
  12   2   1     2996.89     3304.22    313.71 o
 -12   3   1     5614.71     6055.35    454.56 o
 -11   3   1     4374.33     4011.40    438.19 o
 -10   3   1      368.99      379.29     99.00 o
  -9   3   1     1975.19     2101.19    141.33 o
  -8   3   1    11187.13    11970.87    309.31 o
  -7   3   1    23037.25    22518.36    405.07 o
  -6   3   1     7991.20     7886.79    199.91 o
  -5   3   1      957.22     1059.45     67.53 o
  -4   3   1    24674.70    23547.02    259.41 o
  -3   3   1    34505.21    33798.59    304.28 o
  -2   3   1     6825.92     6682.94    114.62 o
  -1   3   1     3197.04     3613.38     48.34 o
   1   3   1    65951.27    65017.48    456.21 o
   2   3   1    91993.50    92096.30    703.85 o
   3   3   1    14916.91    14337.50    161.84 o
   4   3   1     4335.31     4965.72    106.39 o
   5   3   1    29886.25    30620.45    399.15 o
   6   3   1    36967.88    38534.11    497.80 o
   7   3   1     7129.89     7292.51    246.54 o
   8   3   1       19.88      -61.39     61.39 o
   9   3   1     4220.93     4033.65    212.08 o
  10   3   1    11252.10    11222.63    377.77 o
  11   3   1     7704.72     8912.90    420.72 o
  12   3   1     2136.80     2384.50    273.24 o
 -12   4   1        1.15       -8.68    160.52 o
 -11   4   1     4568.55     4426.53    301.02 o
 -10   4   1    13218.23    13913.64    416.48 o
  -9   4   1    15092.17    16119.78    341.17 o
  -8   4   1     4131.75     3791.28    172.79 o
  -7   4   1     1569.97     1486.27    126.72 o
  -6   4   1    25905.09    25990.82    368.65 o
  -5   4   1    45747.47    45236.31    509.62 o
  -4   4   1    36685.97    37006.92    364.47 o
  -3   4   1      556.89      584.35     34.90 o
  -2   4   1     2290.85     1990.42     53.76 o
  -1   4   1    32278.04    32081.12    277.20 o
   0   4   1     7179.37     5819.04     76.89 o
   1   4   1     1170.30      808.31     30.17 o
   2   4   1     2755.04     3813.56     65.38 o
   3   4   1    49054.50    50202.02    427.97 o
   4   4   1    50132.00    50802.48    518.16 o
   5   4   1     7646.92     6903.04    209.01 o
   6   4   1      930.02      936.64     77.62 o
   7   4   1     6343.54     6336.49    240.47 o
   8   4   1    20184.14    20696.85    419.46 o
   9   4   1    12658.55    13715.06    358.49 o
  10   4   1      958.46     1336.19    181.72 o
  11   4   1     1009.12     1027.14    176.54 o
  12   4   1     3895.77     4214.86    468.15 o
 -12   5   1     7324.68     8001.57    767.01 o
 -11   5   1     4650.87     4635.71    456.94 o
 -10   5   1      235.13      222.69    101.52 o
  -9   5   1     1968.15     2145.39    167.20 o
  -8   5   1     9094.62     9180.27    252.91 o
  -7   5   1    27732.89    28295.42    411.67 o
  -6   5   1    14402.14    13844.30    222.35 o
  -5   5   1      936.49     1095.20     72.15 o
  -4   5   1    28111.87    27655.63    302.92 o
  -3   5   1    37957.49    36909.53    344.50 o
  -2   5   1    18580.77    18263.73    183.64 o
  -1   5   1     1218.10     1027.04     49.47 o
   0   5   1      259.24      119.07     23.01 o
   1   5   1    22665.13    20779.10    201.93 o
   2   5   1    37472.84    35693.96    323.73 o
   3   5   1    17941.17    18448.74    190.20 o
   4   5   1     6577.59     7194.42    133.86 o
   5   5   1    35831.71    37064.63    427.25 o
   6   5   1    32506.14    32734.77    447.83 o
   7   5   1    14178.42    14064.92    310.68 o
   8   5   1      600.43      472.70     89.54 o
   9   5   1     5074.05     5377.93    284.01 o
  10   5   1     9986.30    10527.81    434.55 o
  11   5   1     8170.11     7734.85    470.61 o
  12   5   1     1728.58     2057.99    287.59 o
 -12   6   1       62.09       -1.57    168.21 o
 -11   6   1     1439.38     1514.05    216.72 o
 -10   6   1     7194.48     7950.74    409.23 o
  -9   6   1     6452.12     6599.86    296.31 o
  -8   6   1     3282.46     3208.48    143.48 o
  -7   6   1      272.64      216.14     64.66 o
  -6   6   1    18288.30    18484.27    291.83 o
  -5   6   1    22862.43    23633.13    311.68 o
  -4   6   1    23418.47    24859.64    295.85 o
  -3   6   1     5389.10     5987.53    128.36 o
  -2   6   1     3423.87     3799.83     80.09 o
  -1   6   1    37811.13    37226.32    353.55 o
   0   6   1    13471.85    12642.28    162.43 o
   1   6   1     6440.93     6141.90    102.06 o
   2   6   1    29675.40    31161.33    319.40 o
   3   6   1    20696.61    20296.94    243.10 o
   4   6   1    11044.40    10829.38    167.66 o
   5   6   1    12144.91    12312.05    194.89 o
   6   6   1       31.10      -40.38     40.38 o
   7   6   1     7862.00     8297.05    305.00 o
   8   6   1    21649.06    22152.38    392.11 o
   9   6   1    11132.14    11520.56    386.28 o
  10   6   1     1047.51      922.53    152.25 o
  11   6   1      771.21      809.57    203.85 o
  12   6   1     2028.85     2680.70    483.72 o
 -12   7   1     1436.15     1463.35    273.39 o
 -11   7   1     2335.32     2326.91    282.00 o
 -10   7   1     1323.88     1256.95    218.58 o
  -9   7   1       26.56       72.05     92.58 o
  -8   7   1      689.88      611.17     95.97 o
  -7   7   1    12233.52    11854.66    266.71 o
  -6   7   1     5441.12     5199.18    166.50 o
  -5   7   1      691.06      572.47     53.86 o
  -4   7   1     7142.58     6955.49    139.41 o
  -3   7   1    10016.90     9720.45    159.08 o
  -2   7   1    15672.29    16297.53    183.90 o
  -1   7   1     9998.72    10287.18    127.39 o
   0   7   1      660.52      501.81     31.00 o
   1   7   1     7288.31     7166.70    139.40 o
   2   7   1    12919.74    12196.47    175.28 o
   3   7   1     1611.76     1350.75     67.12 o
   4   7   1     1906.46     1970.18     79.94 o
   5   7   1     5099.18     4635.16    133.37 o
   6   7   1    12842.93    12588.51    279.92 o
   7   7   1     9037.60     9403.30    275.53 o
   8   7   1        1.19       49.86     71.10 o
   9   7   1     6749.51     6579.28    338.15 o
  10   7   1     3522.51     3453.72    285.33 o
  11   7   1     1429.79     1520.67    327.21 o
  12   7   1      792.93      725.35    334.53 o
 -12   8   1        1.34      -87.81    208.67 o
 -11   8   1        2.03      -30.44    148.98 o
 -10   8   1       14.49      -52.53    109.57 o
  -9   8   1       16.16      140.99    117.55 o
  -8   8   1      764.08      742.59    110.87 o
  -7   8   1       64.19       -6.42     56.24 o
  -6   8   1     1318.53     1372.46     85.21 o
  -5   8   1     1417.76     1305.08     78.57 o
  -4   8   1      828.08      746.19     70.53 o
  -3   8   1      357.54      421.97     39.55 o
  -2   8   1     3259.43     3884.54     97.81 o
  -1   8   1     2307.86     2120.96     68.68 o
   0   8   1     1942.17     1908.50     65.07 o
   1   8   1     1539.08     1810.71     68.52 o
   2   8   1     1557.93     1716.81     69.74 o
   3   8   1     4868.50     4962.49    141.45 o
   4   8   1       59.88       59.98     34.73 o
   5   8   1      207.82      190.33     43.67 o
   6   8   1      139.32      204.66     52.76 o
   7   8   1      643.69      643.03     92.83 o
   8   8   1     5227.85     5083.76    277.50 o
   9   8   1      178.02      104.52    107.60 o
  10   8   1       18.19      -21.11    131.39 o
  11   8   1      414.61      288.11    168.17 o
  12   8   1      238.48      567.62    213.31 o
 -11   9   1      267.81      153.83    164.95 o
 -10   9   1      120.58       84.08    142.33 o
  -9   9   1       64.93      172.96    119.94 o
  -8   9   1      724.43      816.61    162.87 o
  -7   9   1       76.27       60.42     68.23 o
  -6   9   1       60.07       94.23     45.78 o
  -5   9   1        1.18      -15.79     37.52 o
  -4   9   1      765.82      756.47     60.39 o
  -3   9   1       43.88       50.52     30.52 o
  -2   9   1       12.69        0.62     23.25 o
  -1   9   1     2010.61     1910.09     68.37 o
   0   9   1     2490.51     2403.05     78.03 o
   1   9   1     4945.82     5659.60    113.97 o
   2   9   1      157.73      146.65     30.17 o
   3   9   1        8.84       33.60     29.37 o
   4   9   1       71.76       14.00     32.72 o
   5   9   1      590.17      675.48     66.63 o
   6   9   1      865.78      839.05     77.76 o
   7   9   1      148.94       77.38     62.85 o
   8   9   1      163.61      166.87     95.39 o
   9   9   1      311.53      411.20    154.19 o
  10   9   1      383.54      203.31    149.77 o
  11   9   1      758.45      808.23    214.51 o
 -11  10   1      873.41      725.35    206.43 o
 -10  10   1     3257.87     3038.53    303.42 o
  -9  10   1     2754.26     2871.59    486.69 o
  -8  10   1      510.40      582.92    135.64 o
  -7  10   1      671.67      652.86    128.82 o
  -6  10   1      949.95      912.80     95.61 o
  -5  10   1     3706.80     3754.70    131.89 o
  -4  10   1       68.62        0.23     36.67 o
  -3  10   1      108.75       97.12     31.47 o
  -2  10   1     4134.64     4191.82    106.70 o
  -1  10   1    12094.45    12047.59    169.70 o
   0  10   1    15185.17    15753.91    200.17 o
   1  10   1     3935.31     3899.10    104.86 o
   2  10   1      413.27      340.14     37.79 o
   3  10   1     3606.89     3531.84    118.84 o
   4  10   1     5385.61     4879.14    187.33 o
   5  10   1     1264.99     1456.79     98.27 o
   6  10   1      377.50      300.86     70.50 o
   7  10   1     1217.99     1390.85    152.55 o
   8  10   1     2238.69     2166.05    228.63 o
   9  10   1     7078.74     7606.97    438.39 o
  10  10   1     1231.86      897.56    204.96 o
  11  10   1       36.46      175.91    167.05 o
 -11  11   1     2023.51     2154.90    301.46 o
 -10  11   1      546.01      528.83    180.59 o
  -9  11   1      308.50      201.42    139.82 o
  -8  11   1     7479.76     7335.96    411.36 o
  -7  11   1     6464.79     6795.25    315.55 o
  -6  11   1     3389.97     3420.94    210.88 o
  -5  11   1       69.24       29.10     46.73 o
  -4  11   1    10492.28    10870.89    209.40 o
  -3  11   1    17063.00    17424.99    253.72 o
  -2  11   1     9483.86     9467.89    148.21 o
  -1  11   1      707.69      602.91     49.61 o
   0  11   1       69.94       95.26     30.12 o
   1  11   1     7165.54     6944.56    136.18 o
   2  11   1    17080.38    17553.42    233.85 o
   3  11   1    10850.66    10624.66    192.36 o
   4  11   1      908.34      980.27     72.33 o
   5  11   1     7209.41     7534.89    241.29 o
   6  11   1     2156.15     2118.63    162.01 o
   7  11   1     8117.80     8303.28    387.28 o
   8  11   1      842.30      519.98    151.69 o
   9  11   1     3592.30     3600.19    320.96 o
  10  11   1     4920.48     4848.10    380.54 o
  11  11   1     3285.81     3369.35    345.21 o
 -10  12   1     6845.27     6846.20    450.47 o
  -9  12   1     4488.55     4795.91    362.42 o
  -8  12   1       92.75      138.68    124.03 o
  -7  12   1     1613.73     1677.84    251.05 o
  -6  12   1     2918.69     2987.15    226.49 o
  -5  12   1    13944.37    13865.66    352.58 o
  -4  12   1     3455.57     3313.22    136.98 o
  -3  12   1       40.06       26.87     37.08 o
  -2  12   1     6235.07     6223.03    131.99 o
  -1  12   1    18703.88    17977.36    233.61 o
   0  12   1    23239.55    22639.98    271.73 o
   1  12   1     5152.32     5261.21    153.83 o
   2  12   1     1854.89     1794.82     79.42 o
   3  12   1    16116.28    15849.54    289.17 o
   4  12   1    10146.42    10367.59    213.21 o
   5  12   1      222.61      208.18     87.53 o
   6  12   1       75.80      -75.42     86.24 o
   7  12   1     7254.99     7339.64    487.14 o
   8  12   1    11498.86    11533.51    532.96 o
   9  12   1     6197.75     6745.11    430.28 o
  10  12   1      206.10      200.35    164.01 o
 -10  13   1      172.61       61.70    163.36 o
  -9  13   1     3740.26     3865.33    596.78 o
  -8  13   1     9042.01     8933.54    473.02 o
  -7  13   1    13052.32    13746.03    461.94 o
  -6  13   1    12296.56    13120.20    423.10 o
  -5  13   1      954.96      751.71    129.57 o
  -4  13   1    18271.85    18546.86    443.45 o
  -3  13   1    27219.31    27130.53    369.34 o
  -2  13   1    17941.94    17842.57    234.95 o
  -1  13   1      806.20      754.05     75.77 o
   0  13   1     5394.20     5360.73    133.25 o
   1  13   1    12704.38    12473.10    193.32 o
   2  13   1    23923.21    23806.31    285.03 o
   3  13   1     5606.53     5887.94    231.53 o
   4  13   1      568.76      454.13    134.85 o
   5  13   1     9789.75    10012.38    377.64 o
   6  13   1    16340.87    16379.86    569.97 o
   7  13   1     7452.11     6843.07    489.21 o
   8  13   1      431.66      373.05    150.13 o
   9  13   1     1130.39     1255.78    219.90 o
  10  13   1     7732.82     6915.27    467.21 o
  -9  14   1     5661.02     6099.57    586.40 o
  -8  14   1     2850.67     3315.31    303.80 o
  -7  14   1     1163.67      952.10    258.31 o
  -6  14   1     9175.74     9068.17    405.14 o
  -5  14   1    14341.30    14208.02    433.50 o
  -4  14   1     3163.89     3190.50    219.78 o
  -3  14   1        8.86      -17.57     65.88 o
  -2  14   1    10214.45     9956.17    337.74 o
  -1  14   1    10529.20    10020.74    248.53 o
   0  14   1     3965.70     4008.14    147.40 o
   1  14   1      535.71      502.62     82.37 o
   2  14   1     3122.94     3188.54    183.22 o
   3  14   1    12190.66    12363.53    340.93 o
   4  14   1    22324.63    22670.94    515.71 o
   5  14   1     1042.06      890.32    146.75 o
   6  14   1     2635.81     2088.28    203.92 o
   7  14   1     4366.23     4170.96    295.26 o
   8  14   1    11435.91    11441.64    551.00 o
   9  14   1     6465.74     5958.72    422.79 o
  -9  15   1     1079.24      617.16    196.10 o
  -8  15   1     5538.47     5778.50    365.01 o
  -7  15   1     4205.21     4326.49    303.22 o
  -6  15   1     5916.16     5697.83    329.85 o
  -5  15   1     1055.61      898.55    157.20 o
  -4  15   1     2730.17     2842.25    204.22 o
  -3  15   1    12312.46    11498.41    340.34 o
  -2  15   1     7454.44     6740.33    270.73 o
  -1  15   1      113.86       -5.72     62.02 o
   0  15   1     5184.03     5092.59    285.80 o
   1  15   1    11007.77    10840.23    318.61 o
   2  15   1    10740.03    11309.89    341.40 o
   3  15   1      543.64      360.34     92.72 o
   4  15   1     4880.57     4833.59    263.58 o
   5  15   1    19441.29    18389.05    485.00 o
   6  15   1     8425.76     8260.82    470.51 o
   7  15   1     4768.95     4807.22    322.82 o
   8  15   1       25.27       14.52    128.63 o
   9  15   1     1646.44     1247.15    237.38 o
  -8  16   1      595.47      203.72    224.86 o
  -7  16   1      267.50      200.73    132.23 o
  -6  16   1     2710.26     2759.63    246.65 o
  -5  16   1     7765.57     7815.76    354.86 o
  -4  16   1     4177.53     4408.01    267.86 o
  -3  16   1       70.16      129.04     92.78 o
  -2  16   1     1919.45     1852.29    157.53 o
  -1  16   1     2283.50     2150.10    151.14 o
   0  16   1     2860.10     3133.69    178.24 o
   1  16   1     1018.57      901.61    110.62 o
   2  16   1      183.22      175.55     86.79 o
   3  16   1     5200.97     5208.27    276.31 o
   4  16   1     5356.57     4770.34    273.09 o
   5  16   1     2621.46     2263.34    202.89 o
   6  16   1       20.93       -0.69    108.26 o
   7  16   1     2264.50     2047.41    283.88 o
   8  16   1     2163.39     2139.84    249.67 o
  -8  17   1       73.12      279.08    311.11 o
  -7  17   1       46.98       -6.03    134.38 o
  -6  17   1       53.23      143.85    116.66 o
  -5  17   1      203.78       23.05    102.17 o
  -4  17   1      442.43      448.98    120.26 o
  -3  17   1      147.13       90.48     94.33 o
  -2  17   1      673.02      314.26    107.43 o
  -1  17   1      107.46       72.49     84.85 o
   0  17   1      118.39       -7.36     74.94 o
   1  17   1      229.92      222.30     90.44 o
   2  17   1      102.21      118.58     90.47 o
   3  17   1      142.32      149.52     99.21 o
   4  17   1       61.01       46.47     97.12 o
   5  17   1      605.38      461.03    143.91 o
   6  17   1       21.89       12.25    119.45 o
   7  17   1      475.39      252.33    142.57 o
  -7  18   1       16.44      -44.62    129.96 o
  -6  18   1     1163.05      933.79    169.28 o
  -5  18   1      144.05      156.34    126.80 o
  -4  18   1      596.28      330.38    139.16 o
  -3  18   1        1.11       77.16     97.72 o
  -2  18   1      468.40      426.68    152.94 o
  -1  18   1     1371.64     1134.65    149.19 o
   0  18   1      980.92      946.22    136.86 o
   1  18   1        8.93        7.51     87.69 o
   2  18   1       92.37       55.50     92.09 o
   3  18   1     1407.42     1323.77    201.54 o
   4  18   1      439.93      367.82    123.14 o
   5  18   1      129.55      104.17    114.50 o
   6  18   1       35.50      141.72    126.03 o
   7  18   1       24.30       50.33    391.17 o
  -6  19   1      574.23      530.44    162.05 o
  -5  19   1      133.56      147.27    121.04 o
  -4  19   1     2328.15     2369.01    215.92 o
  -3  19   1     2089.00     2182.52    206.68 o
  -2  19   1     2779.48     2604.03    213.78 o
  -1  19   1      288.49      148.52    106.67 o
   0  19   1     1394.03     1082.70    197.85 o
   1  19   1     3603.01     3493.78    241.26 o
   2  19   1     4067.37     3953.24    295.49 o
   3  19   1     2818.55     2788.89    226.80 o
   4  19   1      370.55      324.26    124.98 o
   5  19   1     2147.86     2149.10    221.72 o
  -4  20   1     3617.42     3571.59    268.25 o
  -3  20   1       34.77        3.74    105.77 o
  -2  20   1     2653.86     2806.63    228.68 o
  -1  20   1     9530.27     9246.01    495.49 o
   0  20   1     7090.70     6460.57    332.98 o
   1  20   1      154.30       30.38    112.76 o
   2  20   1      975.52      929.84    192.68 o
   3  20   1     5944.80     5990.50    332.96 o
   4  20   1     5638.30     4935.19    458.49 o
  -2  21   1     3192.71     2892.36    244.36 o
  -1  21   1      252.74      190.59    142.88 o
   0  21   1     1134.00     1219.50    221.66 o
   1  21   1     6791.67     6587.32    493.10 o
   2  21   1    11831.28    11638.82    450.75 o
 -13   0   2      169.67     -240.19    436.93 o
 -12   0   2     4672.34     5173.38    474.62 o
 -11   0   2    12025.88    10959.65    646.77 o
 -10   0   2    16155.36    16791.66    665.82 o
  -9   0   2     4925.14     5019.17    294.16 o
  -8   0   2       23.38      -69.61     69.61 o
  -7   0   2    11727.63    11369.62    544.80 o
  -6   0   2    31757.96    31047.25    613.11 o
  -5   0   2    15369.94    14994.14    381.08 o
  -4   0   2    10947.93    10537.91    210.50 o
  -3   0   2     1208.41     1270.40    107.33 o
  -2   0   2    94758.16    92199.28    924.53 o
   2   0   2    29409.02    27509.23    336.77 o
   3   0   2    13699.59    13059.64    225.93 o
   4   0   2    12905.95    12337.62    255.96 o
   5   0   2    16708.82    17844.77    351.83 o
   6   0   2      140.75      173.26    105.33 o
   7   0   2    34190.60    33671.95    752.53 o
   8   0   2    16909.20    17150.49    517.41 o
   9   0   2     2823.74     2586.58    241.46 o
  10   0   2     3799.97     3436.71    392.59 o
  11   0   2     5723.28     5968.70    415.91 o
  12   0   2     8425.58     9714.88    855.39 o
 -13   1   2     5488.14     6158.17    584.90 o
 -12   1   2     3258.90     3643.60    284.73 o
 -11   1   2      963.02      847.79    150.64 o
 -10   1   2      852.06      866.67    106.25 o
  -9   1   2    11841.60    11512.92    285.37 o
  -8   1   2    27543.53    27908.99    456.56 o
  -7   1   2    11925.63    12096.24    276.16 o
  -6   1   2     3394.65     3564.64    142.75 o
  -5   1   2    43307.84    46206.66    509.88 o
  -4   1   2    29241.33    28294.77    303.81 o
  -3   1   2     5631.37     5122.32     81.61 o
  -2   1   2      502.12      421.33     21.16 o
   2   1   2    46878.48    44483.05    349.68 o
   3   1   2     1012.11      987.17     43.47 o
   4   1   2    31788.29    30674.15    329.24 o
   5   1   2    23866.42    22737.81    306.35 o
   6   1   2    17350.11    16875.15    318.61 o
   7   1   2     1118.00      780.12     91.74 o
   8   1   2     1005.52     1013.68    107.77 o
   9   1   2     6563.36     6624.35    269.07 o
  10   1   2    11506.81    11624.11    381.22 o
  11   1   2     2503.71     3091.01    256.11 o
  12   1   2       76.22      -83.47    178.87 o
 -13   2   2       53.91      -53.98    233.25 o
 -12   2   2      467.59      449.47    198.34 o
 -11   2   2     4382.71     4969.05    287.61 o
 -10   2   2    12604.16    13027.14    352.40 o
  -9   2   2     2448.54     2563.58    146.25 o
  -8   2   2       23.69      -40.57     54.30 o
  -7   2   2     7106.45     6735.04    221.05 o
  -6   2   2    15149.36    15351.05    260.51 o
  -5   2   2     4348.56     3857.95    116.32 o
  -4   2   2       39.15        5.89     19.59 o
  -3   2   2     8904.49     9468.59    113.34 o
  -2   2   2    48911.32    48647.85    378.18 o
   2   2   2    70627.52    71195.62    521.63 o
   3   2   2    14679.43    14526.22    166.93 o
   4   2   2    16296.21    15734.78    229.17 o
   5   2   2      753.70      522.16     54.09 o
   6   2   2     2187.59     2504.60    134.27 o
   7   2   2    18122.43    18726.86    456.63 o
   8   2   2    10014.75    10767.98    297.10 o
   9   2   2     6262.82     6565.55    268.56 o
  10   2   2     1325.69     1511.25    149.83 o
  11   2   2     3649.23     3555.88    277.40 o
  12   2   2     3648.06     4864.56    435.95 o
 -13   3   2      434.38      325.59    213.35 o
 -12   3   2     1798.25     1297.63    241.34 o
 -11   3   2     1387.54     1093.67    162.53 o
 -10   3   2     1023.06      818.27    126.29 o
  -9   3   2     4530.15     4181.67    188.37 o
  -8   3   2     4366.10     4611.12    211.20 o
  -7   3   2     6106.68     5886.87    181.90 o
  -6   3   2       11.17      -18.70     35.63 o
  -5   3   2     2983.17     2624.73     90.44 o
  -4   3   2     3351.27     2795.55     78.00 o
  -3   3   2     2202.82     2078.08     52.95 o
  -2   3   2      548.00      407.50     33.42 o
  -1   3   2     9164.37    11328.02     98.57 o
   0   3   2     4664.44     4954.24     55.29 o
   1   3   2    51333.82    53566.87    416.93 o
   2   3   2    45870.61    48803.71    411.97 o
   3   3   2       59.18       36.01     18.93 o
   4   3   2    15744.40    16464.93    213.84 o
   5   3   2     5252.28     5559.38    158.73 o
   6   3   2     4160.77     4229.91    162.95 o
   7   3   2      261.99      214.17     65.93 o
   8   3   2      227.88      182.38     84.19 o
   9   3   2     1341.43     1285.72    133.75 o
  10   3   2      815.09      825.80    145.69 o
  11   3   2      887.28      790.82    169.02 o
  12   3   2       33.84      -66.63    149.76 o
 -12   4   2      178.08      314.51    188.99 o
 -11   4   2       11.81      109.32    131.48 o
 -10   4   2       13.42       23.06     91.67 o
  -9   4   2       13.64       36.24     63.81 o
  -8   4   2      720.97      864.26     95.38 o
  -7   4   2       91.69       93.72     47.91 o
  -6   4   2      593.65      696.14     61.29 o
  -5   4   2     1386.23     1387.43     71.10 o
  -4   4   2     1479.16     1779.54     72.74 o
  -3   4   2     1450.51     1490.28     53.67 o
  -2   4   2      480.16      441.96     28.29 o
  -1   4   2    20306.93    21361.97    180.07 o
   0   4   2      125.03      203.13     13.94 o
   1   4   2      948.12     1313.16     38.74 o
   2   4   2     6092.20     6996.26    102.78 o
   3   4   2      504.54      598.95     37.75 o
   4   4   2      224.08      165.50     31.09 o
   5   4   2        0.13      -31.66     31.66 o
   6   4   2       49.27       36.71     43.59 o
   7   4   2     2294.61     2250.65    220.88 o
   8   4   2       13.87      -27.18     61.98 o
   9   4   2      153.87       47.54     80.18 o
  10   4   2      466.51      281.24    127.25 o
  11   4   2       31.79      -90.22    114.01 o
  12   4   2       46.54       20.90    168.25 o
 -12   5   2      449.30      303.54    188.03 o
 -11   5   2      149.17      -33.69    127.20 o
 -10   5   2      103.70      119.25     95.25 o
  -9   5   2      717.67      663.98    100.58 o
  -8   5   2      172.55      223.26     63.39 o
  -7   5   2       30.76       16.88     44.31 o
  -6   5   2      249.81      197.10     43.11 o
  -5   5   2     1719.93     1810.45     88.03 o
  -4   5   2    13187.25    14603.27    204.01 o
  -3   5   2     4351.95     4068.47    100.61 o
  -2   5   2    10554.96    10940.30    125.23 o
  -1   5   2     9688.56    10867.95    115.69 o
   0   5   2     7211.64     6909.19     81.17 o
   1   5   2     1106.10      958.34     41.76 o
   2   5   2    14334.23    15645.13    172.87 o
   3   5   2      826.90      818.68     42.75 o
   4   5   2    10014.26    11153.99    174.14 o
   5   5   2     5761.85     5810.21    210.37 o
   6   5   2     3624.96     3650.40    234.78 o
   7   5   2     2128.41     2014.01    143.40 o
   8   5   2     1054.06      859.06    110.58 o
   9   5   2     1213.47     1219.40    130.31 o
  10   5   2      920.34      805.23    152.19 o
  11   5   2      387.13      214.23    146.32 o
  12   5   2       15.66       -6.17    208.34 o
 -12   6   2      399.65      314.45    198.83 o
 -11   6   2     4828.68     5533.27    365.27 o
 -10   6   2     3905.84     3845.67    437.87 o
  -9   6   2     1679.73     1432.48    156.73 o
  -8   6   2     3720.18     3883.98    185.72 o
  -7   6   2     4164.14     4135.94    197.07 o
  -6   6   2     8724.10     8635.93    252.19 o
  -5   6   2    10608.92    11046.86    192.10 o
  -4   6   2     1194.18     1006.41     87.47 o
  -3   6   2     7734.64     8306.20    131.90 o
  -2   6   2     7740.26     7562.19     97.21 o
  -1   6   2    10090.07     9965.38    118.88 o
   0   6   2    16265.50    16505.92    161.20 o
   1   6   2       74.57       71.10     17.55 o
   2   6   2    15862.97    15784.51    176.83 o
   3   6   2    41106.79    42417.61    424.35 o
   4   6   2    19379.39    19983.36    248.51 o
   5   6   2       30.48       63.53     37.57 o
   6   6   2     4042.97     4008.32    154.65 o
   7   6   2     3966.71     4235.63    192.81 o
   8   6   2     4123.46     4061.17    205.24 o
   9   6   2       26.83      -71.09     88.19 o
  10   6   2        3.15      -99.27     99.27 o
  11   6   2     1836.55     1881.07    263.32 o
  12   6   2     2799.52     2431.01    311.04 o
 -12   7   2     3085.85     2715.96    325.39 o
 -11   7   2      671.48      518.83    167.71 o
 -10   7   2     2558.42     2455.71    237.48 o
  -9   7   2    16184.76    16035.53    445.93 o
  -8   7   2    11769.17    12482.25    302.47 o
  -7   7   2     3172.55     2940.22    150.18 o
  -6   7   2     1683.47     1686.01    102.65 o
  -5   7   2     8088.92     8159.00    180.73 o
  -4   7   2    47783.60    49532.28    521.60 o
  -3   7   2    37807.75    37916.45    392.17 o
  -2   7   2      320.35      310.30     27.31 o
  -1   7   2    12391.53    12983.26    158.11 o
   0   7   2    12293.48    10795.09    125.71 o
   1   7   2    28535.75    28504.10    258.64 o
   2   7   2    10850.87    10440.88    152.58 o
   3   7   2       23.78      -17.10     21.55 o
   4   7   2     2320.66     2090.61     72.25 o
   5   7   2    24988.50    26054.03    318.56 o
   6   7   2    13644.41    13841.46    280.31 o
   7   7   2     1471.89     1375.58    153.97 o
   8   7   2     5190.03     4870.90    226.22 o
   9   7   2     5134.88     5491.11    300.72 o
  10   7   2     5958.87     6061.99    405.90 o
  11   7   2     2149.99     2031.05    270.70 o
  12   7   2       79.52     -112.84    159.61 o
 -12   8   2     1441.39     1493.59    267.27 o
 -11   8   2     7219.88     7661.36    539.76 o
 -10   8   2    10289.51    10488.66    481.62 o
  -9   8   2     9906.88     9112.34    420.91 o
  -8   8   2     3545.81     3872.32    335.57 o
  -7   8   2    13701.21    14160.98    287.21 o
  -6   8   2    19492.99    19260.65    312.30 o
  -5   8   2    17519.24    17779.76    254.43 o
  -4   8   2     5949.17     6558.02    148.96 o
  -3   8   2     8756.41     8367.72    150.42 o
  -2   8   2    43397.85    44359.05    396.42 o
  -1   8   2    41980.53    42143.21    386.69 o
   0   8   2     5218.09     4568.79     88.44 o
   1   8   2     4377.45     4238.07     93.45 o
   2   8   2    13588.51    13475.17    215.40 o
   3   8   2    34622.86    32884.30    376.18 o
   4   8   2     9898.36     9857.77    182.02 o
   5   8   2     2856.46     2792.64    107.06 o
   6   8   2     3642.06     3501.58    128.02 o
   7   8   2    15651.76    15826.90    345.38 o
   8   8   2     9720.05     9932.40    388.73 o
   9   8   2      917.17      657.44    172.39 o
  10   8   2      272.11      254.67    152.66 o
  11   8   2     5593.64     5199.45    403.50 o
 -11   9   2     1319.45     1348.18    235.49 o
 -10   9   2       28.08      -13.09    132.38 o
  -9   9   2    10360.95    10476.00    457.86 o
  -8   9   2    21537.26    21795.09    569.16 o
  -7   9   2     4138.59     3951.62    185.61 o
  -6   9   2        6.06       63.40     48.43 o
  -5   9   2     7532.95     7336.00    170.22 o
  -4   9   2    27742.32    27636.16    337.69 o
  -3   9   2    36683.40    36481.14    370.57 o
  -2   9   2     2196.63     2517.56     76.21 o
  -1   9   2     3510.63     3502.12     93.21 o
   0   9   2    40001.88    39566.30    391.21 o
   1   9   2    34787.34    35179.52    359.30 o
   2   9   2    14474.36    14267.34    199.57 o
   3   9   2      918.36      823.31     64.32 o
   4   9   2     7838.04     7596.44    156.67 o
   5   9   2    20121.21    19883.74    300.63 o
   6   9   2     7373.25     7636.08    197.86 o
   7   9   2     1580.97     1547.83    138.60 o
   8   9   2      924.99     1018.90    156.65 o
   9   9   2     8102.31     7504.77    434.32 o
  10   9   2     6134.46     5763.84    405.18 o
  11   9   2     2008.72     2605.92    309.38 o
 -11  10   2     1592.73     1479.19    247.24 o
 -10  10   2     6605.18     7544.42    461.59 o
  -9  10   2     5082.09     5195.96    359.33 o
  -8  10   2     1567.68     1843.05    196.10 o
  -7  10   2     6569.42     6598.82    291.68 o
  -6  10   2     5247.98     5511.67    195.07 o
  -5  10   2     9001.10     9212.39    238.73 o
  -4  10   2      983.84     1044.57     70.23 o
  -3  10   2     7636.10     7412.21    139.36 o
  -2  10   2    32710.11    32963.30    339.58 o
  -1  10   2    25838.78    25268.57    298.38 o
   0  10   2    27382.42    29252.65    318.41 o
   1  10   2       89.85        9.78     27.07 o
   2  10   2    17877.66    17657.96    222.82 o
   3  10   2    23865.57    24067.23    330.18 o
   4  10   2    17975.60    18011.79    273.27 o
   5  10   2     2763.00     2709.02    127.75 o
   6  10   2     2194.50     2431.00    186.69 o
   7  10   2    10078.76    10027.57    401.15 o
   8  10   2     9422.58     8669.93    448.00 o
   9  10   2      584.83      941.34    210.66 o
  10  10   2      269.01      297.63    162.56 o
  11  10   2     3881.47     3879.38    480.74 o
 -11  11   2     1530.68     1014.86    239.17 o
 -10  11   2       16.45      245.95    160.12 o
  -9  11   2     3472.92     3561.61    407.44 o
  -8  11   2     7989.68     7744.77    421.27 o
  -7  11   2      809.24      816.30    130.62 o
  -6  11   2      182.57      244.35     76.75 o
  -5  11   2     2231.66     2019.87    104.89 o
  -4  11   2    13887.44    13922.82    217.18 o
  -3  11   2    15586.19    15846.07    227.82 o
  -2  11   2      133.24       61.79     29.86 o
  -1  11   2     1806.72     1802.13     71.03 o
   0  11   2     6522.84     6112.13    124.62 o
   1  11   2    12151.74    12392.89    218.85 o
   2  11   2    10082.31     9958.42    156.43 o
   3  11   2     1179.24     1375.98     84.31 o
   4  11   2     1010.86      814.68     70.45 o
   5  11   2     2666.04     2692.53    154.45 o
   6  11   2     4836.94     4690.01    323.28 o
   7  11   2      886.47      689.75    142.45 o
   8  11   2       71.74       73.73    112.06 o
   9  11   2      688.42      608.70    248.90 o
  10  11   2     1040.88      921.19    214.98 o
  11  11   2      551.37      307.27    196.45 o
 -10  12   2      541.18      408.13    179.34 o
  -9  12   2     1649.24     1427.00    261.83 o
  -8  12   2       37.82       -9.76    113.34 o
  -7  12   2      458.21      250.87    110.56 o
  -6  12   2      178.20      127.65     88.55 o
  -5  12   2      369.90      433.01     86.68 o
  -4  12   2      202.12      136.57     48.38 o
  -3  12   2      889.10      706.69     77.08 o
  -2  12   2     1793.56     1717.70     72.36 o
  -1  12   2      152.56      138.82     36.37 o
   0  12   2     4962.28     5417.42    146.57 o
   1  12   2        8.75       -6.25     32.78 o
   2  12   2      961.45      852.49     58.61 o
   3  12   2    11989.38    11834.58    263.07 o
   4  12   2     3694.90     3660.19    156.78 o
   5  12   2      123.17        9.60     72.56 o
   6  12   2     3284.19     3098.45    376.41 o
   7  12   2      966.30     1353.50    189.57 o
   8  12   2     2199.23     2076.04    239.25 o
   9  12   2      779.48      682.09    180.34 o
  10  12   2       88.24      160.97    164.88 o
 -10  13   2       41.29      150.21    162.48 o
  -9  13   2      144.20      137.04    148.04 o
  -8  13   2       54.49      -35.48    122.12 o
  -7  13   2      623.19      511.64    134.94 o
  -6  13   2     2527.68     2395.29    208.26 o
  -5  13   2      390.74      480.42    114.43 o
  -4  13   2        0.25       27.79     65.69 o
  -3  13   2       40.46       93.27     45.47 o
  -2  13   2      861.61      777.68     58.08 o
  -1  13   2        0.47       -4.59     37.69 o
   0  13   2       28.55       23.83     35.23 o
   1  13   2       14.04       36.52     36.06 o
   2  13   2      696.00      693.14     61.47 o
   3  13   2      246.38      240.61     75.01 o
   4  13   2      244.80      143.09     81.62 o
   5  13   2      167.47      201.90     96.10 o
   6  13   2       56.27      -49.64     83.36 o
   7  13   2       27.69      -32.54    101.36 o
   8  13   2      183.74      320.86    147.21 o
   9  13   2      301.29      522.47    167.22 o
  10  13   2       14.82       67.05    173.32 o
  -9  14   2       31.79     -130.39    130.68 o
  -8  14   2       14.14       84.13    131.63 o
  -7  14   2     1160.02      935.90    160.75 o
  -6  14   2     1224.04     1352.03    169.14 o
  -5  14   2      410.80      213.94    100.99 o
  -4  14   2     2341.76     2133.19    186.90 o
  -3  14   2      396.22      556.86    102.52 o
  -2  14   2     2835.51     2758.64    145.90 o
  -1  14   2     4626.07     4687.16    184.80 o
   0  14   2      132.37       76.72     59.34 o
   1  14   2     1507.81     1532.82    113.23 o
   2  14   2      686.94      569.21     92.08 o
   3  14   2     1019.98      702.82    111.91 o
   4  14   2     7758.74     7994.79    330.30 o
   5  14   2     1764.70     1463.24    170.70 o
   6  14   2     1208.15     1286.21    175.21 o
   7  14   2     2605.67     2564.17    234.16 o
   8  14   2     2178.68     2164.47    259.98 o
   9  14   2      188.13      161.33    163.17 o
  -9  15   2     2729.50     2712.81    299.30 o
  -8  15   2     3945.18     3875.75    298.53 o
  -7  15   2     3347.83     3324.65    267.56 o
  -6  15   2      136.80      198.73    112.91 o
  -5  15   2     1548.96     1799.28    214.70 o
  -4  15   2     7334.19     7203.77    319.74 o
  -3  15   2     2834.89     3009.98    189.71 o
  -2  15   2     3014.57     2846.76    167.96 o
  -1  15   2      262.43      172.03     70.88 o
   0  15   2     3829.05     3909.37    190.23 o
   1  15   2     6414.67     6645.10    248.18 o
   2  15   2     3542.07     3117.85    188.60 o
   3  15   2      340.75      163.69     87.42 o
   4  15   2     2044.69     2190.52    184.39 o
   5  15   2     9318.39     9547.02    388.08 o
   6  15   2     3803.54     3675.64    411.12 o
   7  15   2      224.81      167.32    132.17 o
   8  15   2      751.50      444.09    159.58 o
   9  15   2       85.69      290.03    165.90 o
  -8  16   2      465.93      375.31    154.82 o
  -7  16   2     4082.52     4756.38    327.66 o
  -6  16   2    11392.67    11902.35    471.04 o
  -5  16   2     7182.02     6606.38    326.08 o
  -4  16   2      434.71      418.21    112.18 o
  -3  16   2     2929.03     2644.77    195.47 o
  -2  16   2    11770.28    12093.48    359.07 o
  -1  16   2    12672.28    13542.94    335.33 o
   0  16   2     1826.27     1422.09    129.26 o
   1  16   2      942.32     1000.07    113.18 o
   2  16   2     9749.27     9249.99    327.92 o
   3  16   2    10436.17    10884.16    380.55 o
   4  16   2     9234.75     9155.49    364.84 o
   5  16   2     3046.78     2778.54    222.40 o
   6  16   2     2664.90     2864.88    233.44 o
   7  16   2     8552.63     8921.80    511.30 o
   8  16   2     4723.12     4117.22    325.60 o
  -8  17   2     5098.08     5374.67    454.65 o
  -7  17   2     3689.22     3949.55    312.82 o
  -6  17   2       61.54       14.67    107.08 o
  -5  17   2     3909.68     4131.17    402.20 o
  -4  17   2    17788.98    16860.12    479.65 o
  -3  17   2    10892.10    10047.24    378.26 o
  -2  17   2      796.43      874.10    132.75 o
  -1  17   2     1398.23     1383.04    142.23 o
   0  17   2     6880.29     6744.90    277.22 o
   1  17   2    12727.58    12631.29    367.42 o
   2  17   2     4545.78     4566.04    265.65 o
   3  17   2      123.79      -27.11     85.26 o
   4  17   2     3592.18     3772.17    251.84 o
   5  17   2    10899.27    11420.18    435.19 o
   6  17   2     7493.25     6881.69    359.06 o
   7  17   2      291.54      261.57    139.71 o
  -7  18   2     4017.56     3842.71    294.73 o
  -6  18   2     8456.49     8997.58    414.34 o
  -5  18   2     7878.15     8032.99    378.89 o
  -4  18   2     1722.86     1776.62    245.40 o
  -3  18   2     1767.58     1461.38    172.27 o
  -2  18   2    16436.31    15870.11    449.07 o
  -1  18   2    11704.59    11660.41    390.42 o
   0  18   2     2999.90     2716.60    207.24 o
   1  18   2      742.81      768.73    132.40 o
   2  18   2     7170.52     6954.55    328.60 o
   3  18   2     8282.53     8718.29    377.03 o
   4  18   2     4934.15     5118.81    303.84 o
   5  18   2      288.23      249.09    123.11 o
   6  18   2     1584.23     1626.05    199.26 o
  -6  19   2      197.28       47.59    131.38 o
  -5  19   2     5220.61     5019.37    310.57 o
  -4  19   2     9751.91     9190.14    417.08 o
  -3  19   2     5843.17     4890.81    288.37 o
  -2  19   2     2299.16     2319.76    203.21 o
  -1  19   2     2608.59     2539.08    217.38 o
   0  19   2     6254.74     5775.22    303.68 o
   1  19   2     6473.90     6468.22    337.60 o
   2  19   2     2462.78     2494.83    212.22 o
   3  19   2      240.57      243.63    120.03 o
   4  19   2     3208.20     3068.30    245.53 o
   5  19   2     5990.67     5875.14    499.07 o
  -4  20   2       21.97       93.75    120.27 o
  -3  20   2      318.99      254.78    126.47 o
  -2  20   2     1522.73     1844.44    194.27 o
  -1  20   2     3209.94     3101.13    236.81 o
   0  20   2     1239.72     1042.37    160.81 o
   1  20   2       56.94      -83.25    108.81 o
   2  20   2      246.65      317.86    127.93 o
   3  20   2     2196.42     2281.61    217.22 o
   4  20   2      922.41      883.57    170.73 o
  -2  21   2      114.18        0.09    114.45 o
  -1  21   2      457.88      406.69    133.43 o
   0  21   2       12.68      -68.27    112.71 o
   1  21   2      590.59      393.66    138.25 o
   2  21   2      383.21      326.25    137.18 o
 -13   1   3      864.45      825.58    283.66 o
 -12   1   3       70.59      136.02    145.01 o
 -11   1   3     1382.23     1240.45    196.76 o
 -10   1   3       79.13       34.88     74.98 o
  -9   1   3     1771.06     1836.35    155.10 o
  -8   1   3     3408.83     3316.07    154.16 o
  -7   1   3       33.87       26.98     44.49 o
  -6   1   3     6868.33     6722.63    157.23 o
  -5   1   3     8443.23     9107.01    148.68 o
  -4   1   3     2717.51     2697.38     74.06 o
  -3   1   3     4950.47     5352.71     79.44 o
  -2   1   3     5858.71     6119.00     72.21 o
   2   1   3    10445.42    10956.52    116.71 o
   3   1   3    12571.11    12928.60    154.59 o
   4   1   3     5391.35     5495.88    138.45 o
   5   1   3     4200.01     4176.43    132.15 o
   6   1   3     3283.69     3518.60    156.93 o
   7   1   3     1142.23     1178.38    105.26 o
   8   1   3     3048.25     3240.08    178.02 o
   9   1   3     1626.58     1573.76    141.64 o
  10   1   3     2074.49     1573.61    152.86 o
  11   1   3      198.45        4.57    113.16 o
  12   1   3      582.46      369.14    216.60 o
 -13   2   3     1201.55      875.70    258.22 o
 -12   2   3     2008.09     2109.83    284.50 o
 -11   2   3     2308.89     2271.17    186.94 o
 -10   2   3     1046.86     1132.36    125.75 o
  -9   2   3       24.01       41.77     61.60 o
  -8   2   3     3252.79     3079.81    148.39 o
  -7   2   3    17084.34    17455.83    288.65 o
  -6   2   3    18156.47    19076.29    299.67 o
  -5   2   3     4996.81     5435.22    122.81 o
  -4   2   3       28.74       85.27     22.98 o
  -3   2   3     5920.75     5444.87    103.78 o
  -2   2   3    51780.10    48832.53    359.78 o
   1   2   3    20835.64    21362.69    182.22 o
   2   2   3     1456.94     1228.13     38.86 o
   3   2   3      794.49      687.87     37.95 o
   4   2   3    11267.74    12697.41    174.28 o
   5   2   3     1067.95     1426.31     82.61 o
   6   2   3    11344.89    11268.40    266.02 o
   7   2   3    12683.61    12646.14    330.07 o
   8   2   3     3076.58     3173.43    203.40 o
   9   2   3     2320.50     1941.55    192.32 o
  10   2   3     5942.44     5719.75    269.00 o
  11   2   3     3017.15     2796.64    253.34 o
  12   2   3      942.63      637.80    231.63 o
 -13   3   3     2046.33     2121.49    318.91 o
 -12   3   3     1606.04     1221.23    243.76 o
 -11   3   3      365.36      180.65    112.08 o
 -10   3   3     9570.11     9878.02    350.18 o
  -9   3   3    10335.96    11071.81    282.66 o
  -8   3   3    12209.86    12320.28    337.88 o
  -7   3   3      143.26       87.11     46.79 o
  -6   3   3    15536.62    15361.63    304.03 o
  -5   3   3    40682.96    40620.52    489.58 o
  -4   3   3    36474.06    36965.73    358.62 o
  -3   3   3     7380.29     7290.59    104.43 o
  -2   3   3     1077.80      850.51     30.01 o
  -1   3   3     8513.16     7643.66     79.50 o
   0   3   3   153403.52   161408.75   1187.35 o
   1   3   3    77143.87    81278.27    563.02 o
   2   3   3      482.55      738.74     35.30 o
   3   3   3    31167.75    30728.39    286.76 o
   4   3   3    54988.23    54598.26    549.56 o
   5   3   3    48751.85    52019.26    603.03 o
   6   3   3     2526.54     2238.96    120.32 o
   7   3   3       70.45       12.35     54.68 o
   8   3   3     9104.42     9371.42    286.79 o
   9   3   3    16900.97    17264.84    396.55 o
  10   3   3     6915.78     7229.12    398.52 o
  11   3   3      141.16      139.01    132.57 o
  12   3   3     1355.62     1203.23    231.34 o
 -12   4   3     7933.79     8551.29    532.99 o
 -11   4   3    10723.29    10747.16    474.52 o
 -10   4   3     6937.06     7148.70    331.91 o
  -9   4   3        3.06      -42.91     59.86 o
  -8   4   3     9257.70     9665.01    329.25 o
  -7   4   3    32785.26    32753.65    440.55 o
  -6   4   3    29275.75    28487.07    372.19 o
  -5   4   3     3506.76     3269.41    100.00 o
  -4   4   3     4337.89     4817.53    118.45 o
  -3   4   3    34895.69    34284.56    333.28 o
  -2   4   3    37649.70    34654.62    281.35 o
  -1   4   3     2366.17     1686.93     40.15 o
   0   4   3    40563.75    43252.13    321.84 o
   1   4   3    57408.89    60212.97    444.01 o
   2   4   3    81335.17    82092.86    688.06 o
   3   4   3    34372.03    34573.65    328.10 o
   4   4   3      912.09     1285.59     68.34 o
   5   4   3     7709.96     7748.49    213.12 o
   6   4   3    30601.54    29824.62    444.04 o
   7   4   3    18612.31    18051.04    360.89 o
   8   4   3    11601.44    11277.03    309.34 o
   9   4   3      147.64      -13.05     76.13 o
  10   4   3     7879.68     6857.79    354.60 o
  11   4   3     9474.77     9379.67    438.17 o
  12   4   3     3394.74     3328.48    409.87 o
 -12   5   3     1817.09     1515.23    267.15 o
 -11   5   3      322.56      418.92    158.52 o
 -10   5   3     6242.40     5928.49    308.67 o
  -9   5   3    17726.23    17109.93    429.93 o
  -8   5   3    11931.96    12470.83    261.03 o
  -7   5   3     2242.67     2325.49    120.51 o
  -6   5   3     4716.94     4384.58    148.24 o
  -5   5   3    25854.50    24625.95    325.05 o
  -4   5   3    31589.29    29505.58    344.43 o
  -3   5   3    10360.34    10093.63    142.78 o
  -2   5   3     2114.21     1715.42     51.89 o
  -1   5   3     9248.86     8070.55    103.55 o
   0   5   3     4030.11     3201.13     58.59 o
   1   5   3     2887.01     2571.59     52.77 o
   2   5   3    11933.82    12520.10    143.54 o
   3   5   3    21675.49    22402.78    240.04 o
   4   5   3    42521.89    41909.64    453.71 o
   5   5   3    21956.92    21475.89    306.99 o
   6   5   3     2496.98     2691.80    133.97 o
   7   5   3       56.89        4.46     55.23 o
   8   5   3     8921.19     8931.38    294.18 o
   9   5   3    18391.91    17702.70    402.85 o
  10   5   3     6872.68     6852.28    356.81 o
  11   5   3      265.56      117.28    141.82 o
  12   5   3     1020.24      989.88    283.63 o
 -12   6   3     3276.39     3613.76    368.48 o
 -11   6   3     8174.46     8275.91    441.09 o
 -10   6   3     2054.75     2267.42    237.68 o
  -9   6   3        0.86      113.35     89.53 o
  -8   6   3     2501.21     2385.92    147.53 o
  -7   6   3    20846.69    20903.06    336.22 o
  -6   6   3    17573.86    17205.49    279.34 o
  -5   6   3     8339.58     8599.08    184.67 o
  -4   6   3     1445.05     1245.40     63.45 o
  -3   6   3    25330.10    25010.42    251.19 o
  -2   6   3    32835.26    32204.71    281.50 o
  -1   6   3    13912.60    13752.24    161.20 o
   0   6   3      619.18      605.46     39.47 o
   1   6   3    27624.21    27585.17    244.84 o
   2   6   3    17348.34    16526.00    183.69 o
   3   6   3    22524.95    22718.75    275.68 o
   4   6   3     6473.15     7124.74    133.25 o
   5   6   3     5646.86     5569.67    156.83 o
   6   6   3    16032.25    15982.87    302.84 o
   7   6   3    12770.36    12367.76    301.03 o
   8   6   3     6972.13     7318.37    273.57 o
   9   6   3        4.47       26.58     87.79 o
  10   6   3     2858.88     3293.76    255.40 o
  11   6   3     4923.62     4732.18    387.86 o
  12   6   3     1905.17     1929.15    289.28 o
 -12   7   3      763.98      583.86    242.61 o
 -11   7   3       13.50      -68.31    127.27 o
 -10   7   3      124.46      117.56    145.58 o
  -9   7   3      381.77      562.56    124.86 o
  -8   7   3      393.65      307.00     84.84 o
  -7   7   3     1162.10     1305.03    101.30 o
  -6   7   3     3488.17     3676.47    149.80 o
  -5   7   3     7510.56     7499.20    151.16 o
  -4   7   3    10985.98    11457.36    180.70 o
  -3   7   3     5364.00     5552.79    115.77 o
  -2   7   3     1609.69     1937.72     56.41 o
  -1   7   3     7164.05     7137.47     94.66 o
   0   7   3    15605.20    15249.86    164.31 o
   1   7   3     5362.76     5308.78     83.70 o
   2   7   3     1175.50     1302.74     55.25 o
   3   7   3     4457.21     4491.31    108.66 o
   4   7   3     1439.47     1296.71     66.74 o
   5   7   3    10730.30    10982.13    195.63 o
   6   7   3     2139.31     2277.08    117.69 o
   7   7   3      806.66      659.66     92.56 o
   8   7   3     4020.92     4487.77    217.26 o
   9   7   3     6953.92     7198.49    349.41 o
  10   7   3     3493.52     3136.60    303.57 o
  11   7   3       14.62       52.39    165.09 o
  12   7   3      762.88      980.36    240.24 o
 -12   8   3      440.28      187.68    192.45 o
 -11   8   3       15.67      -26.91    142.68 o
 -10   8   3      519.30      572.71    152.73 o
  -9   8   3      327.81      315.09    118.33 o
  -8   8   3     1375.07     1552.22    158.15 o
  -7   8   3     3461.80     3581.09    172.94 o
  -6   8   3     2016.75     2106.11    102.66 o
  -5   8   3      176.20      246.49     46.12 o
  -4   8   3     1418.44     1460.24     74.93 o
  -3   8   3     4051.38     4009.29     90.92 o
  -2   8   3     5986.64     6264.37    107.06 o
  -1   8   3     8309.94     9168.60    127.95 o
   0   8   3      345.89      408.61     28.40 o
   1   8   3       86.23       73.06     21.58 o
   2   8   3     1664.24     1788.92     73.91 o
   3   8   3     1197.03     1258.45     64.51 o
   4   8   3      685.93      915.48     58.00 o
   5   8   3      779.70      770.36     61.11 o
   6   8   3      127.73      125.93     50.67 o
   7   8   3     2991.47     2644.72    186.33 o
   8   8   3      644.06      395.83    117.83 o
   9   8   3      876.30      605.24    146.21 o
  10   8   3      764.78      824.14    198.09 o
  11   8   3      263.47      321.95    173.84 o
 -12   9   3      165.51      409.47    404.90 o
 -11   9   3      201.07      230.36    216.93 o
 -10   9   3       96.41      156.85    142.56 o
  -9   9   3       85.46       11.47    108.00 o
  -8   9   3      104.45      120.40     81.90 o
  -7   9   3       12.48       63.56     62.20 o
  -6   9   3      327.18      267.42     56.44 o
  -5   9   3      178.80      163.07     42.68 o
  -4   9   3      925.10      990.55     62.24 o
  -3   9   3      149.69      121.69     28.62 o
  -2   9   3     2115.52     2373.05     71.63 o
  -1   9   3      475.09      434.00     34.48 o
   0   9   3      162.01      279.36     30.28 o
   1   9   3     1779.56     1898.81     67.00 o
   2   9   3     3532.40     3681.37     94.70 o
   3   9   3      204.01      215.73     38.37 o
   4   9   3      287.89      235.63     45.82 o
   5   9   3     2389.68     2224.93    114.47 o
   6   9   3     3954.65     4001.34    244.56 o
   7   9   3       95.73       20.24     72.30 o
   8   9   3     1213.15     1244.65    170.34 o
   9   9   3       28.60     -109.87    109.87 o
  10   9   3      251.10      199.87    152.15 o
  11   9   3      122.07      -44.53    157.90 o
 -11  10   3     2134.03     2796.19    308.37 o
 -10  10   3     1205.26     1298.45    220.24 o
  -9  10   3      508.01      538.58    139.15 o
  -8  10   3     2025.64     2121.44    205.38 o
  -7  10   3     1529.61     1596.94    199.63 o
  -6  10   3     2154.97     2117.72    123.77 o
  -5  10   3      879.07      881.23     79.00 o
  -4  10   3      182.80      172.12     40.28 o
  -3  10   3     4751.19     4688.68    108.73 o
  -2  10   3    11574.21    11682.38    160.09 o
  -1  10   3    11474.96    11735.66    253.17 o
   0  10   3        3.64        5.90     23.87 o
   1  10   3     2001.18     1888.88     73.19 o
   2  10   3     3193.94     2880.88     87.72 o
   3  10   3     9193.68     9684.14    195.89 o
   4  10   3      711.72      544.25     56.33 o
   5  10   3      171.12      143.50     51.07 o
   6  10   3      127.67      216.46     69.48 o
   7  10   3     5052.72     4987.67    316.98 o
   8  10   3     4117.51     4225.88    318.80 o
   9  10   3      422.37      347.68    153.36 o
  10  10   3       96.55      -95.32    127.57 o
  11  10   3     1116.36     1262.74    253.63 o
 -11  11   3       59.99      -24.11    167.29 o
 -10  11   3     2669.28     3201.88    501.22 o
  -9  11   3     2570.36     2969.14    281.41 o
  -8  11   3     6961.14     6871.00    393.58 o
  -7  11   3     1138.60     1295.51    189.54 o
  -6  11   3     1180.04      994.54    115.65 o
  -5  11   3    13728.44    13738.29    231.88 o
  -4  11   3     7332.42     7215.74    160.37 o
  -3  11   3     5179.42     5171.42    117.95 o
  -2  11   3      366.09      229.85     34.35 o
  -1  11   3     5494.23     5081.54    134.49 o
   0  11   3    15814.59    15787.22    209.44 o
   1  11   3    13625.05    14157.46    199.59 o
   2  11   3       97.66       77.19     31.28 o
   3  11   3     1181.87      945.80     69.30 o
   4  11   3    20717.60    20398.19    300.09 o
   5  11   3    10275.09    10437.95    273.41 o
   6  11   3      504.86      291.28    101.28 o
   7  11   3       50.36      -54.31     96.50 o
   8  11   3     3647.19     3753.65    304.58 o
   9  11   3    10094.97    10368.69    528.53 o
  10  11   3     5220.91     5580.91    412.79 o
 -10  12   3     3635.62     4273.59    354.24 o
  -9  12   3      165.64       88.43    138.45 o
  -8  12   3     5595.31     6051.71    651.78 o
  -7  12   3    10694.33    11040.00    420.45 o
  -6  12   3    14675.60    14634.14    405.88 o
  -5  12   3      864.60     1084.85    127.48 o
  -4  12   3     1972.94     1926.71     97.84 o
  -3  12   3    20289.69    19912.37    253.71 o
  -2  12   3    32065.19    31945.04    358.62 o
  -1  12   3    18558.54    18293.88    253.07 o
   0  12   3     1309.14     1471.19     74.06 o
   1  12   3     8024.36     7982.42    154.98 o
   2  12   3    24876.36    25353.63    299.11 o
   3  12   3    11277.91    11058.99    201.33 o
   4  12   3     1087.46     1215.88    131.46 o
   5  12   3     5400.51     5540.47    265.86 o
   6  12   3    20497.07    20776.08    545.71 o
   7  12   3    11401.13    11092.40    491.60 o
   8  12   3     3588.14     3735.77    376.41 o
   9  12   3       50.61       -8.38    136.05 o
  10  12   3     3275.80     3312.33    328.90 o
 -10  13   3     4501.53     4306.66    373.01 o
  -9  13   3     9704.75    10117.70    520.98 o
  -8  13   3     7293.08     7987.92    530.93 o
  -7  13   3     1494.49     1220.95    212.91 o
  -6  13   3     4133.51     4303.37    270.53 o
  -5  13   3    31808.50    32293.60    707.32 o
  -4  13   3    24431.58    24880.71    555.47 o
  -3  13   3     6028.28     6023.40    173.96 o
  -2  13   3     1098.92      926.92     71.13 o
  -1  13   3    17382.17    17532.45    270.46 o
   0  13   3    19963.25    19563.44    282.61 o
   1  13   3    11688.26    11791.42    208.64 o
   2  13   3     4228.87     4432.15    130.21 o
   3  13   3     3466.14     3301.73    167.78 o
   4  13   3    23836.96    22844.69    507.69 o
   5  13   3    11438.94    11496.05    388.14 o
   6  13   3     1262.33     1084.47    204.26 o
   7  13   3     1988.98     1514.97    191.53 o
   8  13   3     6557.72     6233.40    507.22 o
   9  13   3     7521.27     7261.12    455.13 o
  10  13   3     4260.42     4549.34    406.78 o
 -10  14   3     1688.09     1454.35    356.60 o
  -9  14   3       98.51      218.00    154.94 o
  -8  14   3     6776.59     7003.11    423.21 o
  -7  14   3    13138.97    14119.52    475.43 o
  -6  14   3     8469.59     9001.18    412.64 o
  -5  14   3      192.13       93.55     91.32 o
  -4  14   3     4892.02     4926.58    270.73 o
  -3  14   3    16514.53    16568.83    347.37 o
  -2  14   3    27849.15    27637.06    424.05 o
  -1  14   3     6356.95     6468.35    203.21 o
   0  14   3     1936.29     2165.87    152.47 o
   1  14   3     7395.02     7370.01    230.23 o
   2  14   3    16432.19    16516.29    403.86 o
   3  14   3    13505.13    13726.69    373.69 o
   4  14   3      899.50      700.54    115.88 o
   5  14   3    10999.87    11779.19    402.59 o
   6  14   3     7856.69     7403.96    370.79 o
   7  14   3     7898.46     7099.06    379.57 o
   8  14   3     3128.21     2568.62    275.56 o
   9  14   3      343.03      157.38    165.25 o
  -9  15   3     3878.25     4477.99    369.25 o
  -8  15   3     2824.45     3083.69    273.12 o
  -7  15   3       26.79      103.16    117.75 o
  -6  15   3      882.45      841.35    149.98 o
  -5  15   3     3094.89     2996.85    233.30 o
  -4  15   3     6441.65     5996.75    287.81 o
  -3  15   3     2284.86     2304.23    165.90 o
  -2  15   3      688.60      597.42     93.87 o
  -1  15   3     6793.26     6482.69    244.64 o
   0  15   3     4678.26     4487.09    203.94 o
   1  15   3     3385.88     3435.27    180.10 o
   2  15   3       94.77       11.46     72.83 o
   3  15   3     1466.00     1365.55    164.90 o
   4  15   3    12915.67    12585.02    465.65 o
   5  15   3     6718.01     6388.08    315.57 o
   6  15   3     1000.83      740.71    158.44 o
   7  15   3      672.42      657.39    158.84 o
   8  15   3     3967.95     4039.38    317.68 o
   9  15   3     5785.05     4963.55    398.20 o
  -8  16   3      362.53      399.16    162.89 o
  -7  16   3      739.00     1014.66    178.14 o
  -6  16   3     2604.09     2886.34    244.80 o
  -5  16   3      693.92      652.74    133.93 o
  -4  16   3       34.88      -68.01     79.69 o
  -3  16   3     2010.88     2035.93    176.35 o
  -2  16   3     2191.38     2364.35    171.72 o
  -1  16   3     2047.93     2120.36    152.17 o
   0  16   3      751.22      726.34    105.37 o
   1  16   3     2292.92     2520.35    163.20 o
   2  16   3     3301.92     3539.36    210.92 o
   3  16   3      255.01      274.31    104.33 o
   4  16   3      118.15      143.49    100.18 o
   5  16   3     2678.09     2863.25    256.83 o
   6  16   3     2340.53     2131.81    212.99 o
   7  16   3     1440.75     1425.74    254.44 o
   8  16   3      457.04      348.86    157.34 o
  -8  17   3        8.13       50.54    143.66 o
  -7  17   3       33.07      121.68    131.42 o
  -6  17   3       93.69       47.10    115.94 o
  -5  17   3       15.10       26.67    103.47 o
  -4  17   3      129.09      198.48    103.61 o
  -3  17   3        8.04      110.94     92.71 o
  -2  17   3      115.78      127.63     92.67 o
  -1  17   3     1055.97      903.42    124.55 o
   0  17   3       46.63       22.04     77.25 o
   1  17   3       30.75      109.25     87.98 o
   2  17   3      868.28      616.30    124.25 o
   3  17   3       53.77       29.56     91.02 o
   4  17   3      528.33      644.41    166.92 o
   5  17   3      517.49      625.81    143.69 o
   6  17   3       84.46      -73.76    115.18 o
   7  17   3      511.96      378.95    148.80 o
  -7  18   3      186.25      179.90    139.78 o
  -6  18   3      692.70      641.97    156.37 o
  -5  18   3      142.31      107.40    115.60 o
  -4  18   3      274.84       96.61    107.11 o
  -3  18   3      298.87      384.15    130.61 o
  -2  18   3      452.67      337.77    112.78 o
  -1  18   3      320.86      260.46    105.59 o
   0  18   3       58.00       24.06     95.59 o
   1  18   3      276.28      265.26    112.36 o
   2  18   3     1113.41      778.43    216.47 o
   3  18   3     1292.76     1261.21    162.71 o
   4  18   3        5.97      -67.02     99.08 o
   5  18   3      248.35      298.25    127.84 o
   6  18   3      239.85      171.01    134.03 o
  -6  19   3      519.57      529.75    157.04 o
  -5  19   3     1368.63     1807.28    200.08 o
  -4  19   3      892.52      865.40    151.77 o
  -3  19   3       39.92       50.74    105.22 o
  -2  19   3      635.87      466.14    126.70 o
  -1  19   3      983.30      865.08    145.89 o
   0  19   3     3075.89     2981.27    225.07 o
   1  19   3     2914.88     2820.70    220.49 o
   2  19   3        7.36      -34.42     99.94 o
   3  19   3     2196.22     1705.17    240.75 o
   4  19   3     2683.41     2818.87    241.18 o
   5  19   3     1100.74     1086.52    178.17 o
  -4  20   3     2050.84     1767.23    248.41 o
  -3  20   3     6488.75     6118.46    331.88 o
  -2  20   3     8304.12     8131.15    373.89 o
  -1  20   3     2173.92     1793.61    188.83 o
   0  20   3      319.87      271.20    120.57 o
   1  20   3     5842.04     5195.20    299.14 o
   2  20   3     8327.50     7981.17    374.27 o
   3  20   3     3717.50     3636.27    264.12 o
   4  20   3      363.03      461.84    140.77 o
  -2  21   3        7.49       47.17    117.57 o
  -1  21   3     5803.56     5353.75    311.38 o
   0  21   3    13459.72    13889.79    453.56 o
   1  21   3     5910.85     5467.78    535.65 o
   2  21   3      152.27      202.28    132.34 o
 -13   0   4     7050.95     8640.14   1166.66 o
 -12   0   4     4969.91     4805.81    465.73 o
 -11   0   4     1969.66     1875.93    321.92 o
 -10   0   4      994.33      686.96    146.03 o
  -9   0   4     2195.56     2437.10    220.38 o
  -8   0   4    25977.51    25066.37    623.74 o
  -7   0   4    26595.71    26617.56    559.82 o
  -6   0   4     3979.78     3366.24    165.43 o
  -5   0   4     3335.15     2759.92    127.41 o
  -4   0   4    23207.95    22276.37    323.23 o
  -3   0   4    46925.54    44516.88    527.90 o
  -2   0   4    12684.62    11049.87    144.99 o
   2   0   4    24515.41    24202.18    310.40 o
   3   0   4    19212.10    17956.49    286.74 o
   4   0   4      840.71      968.28     78.92 o
   5   0   4    32179.13    29740.79    557.88 o
   6   0   4    84340.74    83956.59   1456.46 o
   7   0   4    17826.81    16844.21    488.65 o
   8   0   4       59.24       89.89     94.14 o
   9   0   4     9107.70     9507.35    463.67 o
  10   0   4     7437.74     8004.78    451.15 o
  11   0   4     5864.90     6325.68    504.60 o
  12   0   4     1692.51     1015.75    353.84 o
 -13   1   4      936.11     1219.99    308.82 o
 -12   1   4       83.67       93.38    145.90 o
 -11   1   4     4560.53     4146.66    283.92 o
 -10   1   4    11971.42    12272.41    309.81 o
  -9   1   4    10874.39    10992.19    278.14 o
  -8   1   4     6285.06     6156.18    211.45 o
  -7   1   4     4739.48     4554.65    157.44 o
  -6   1   4    32636.51    33382.13    400.49 o
  -5   1   4    29696.25    29185.25    317.93 o
  -4   1   4    14202.64    14280.85    173.17 o
  -3   1   4        0.44        0.40     14.69 o
  -2   1   4     6855.72     7110.99     80.51 o
   1   1   4      124.79       90.52     11.31 o
   2   1   4    27168.00    27952.96    246.44 o
   3   1   4    48175.87    47037.39    414.68 o
   4   1   4    44343.05    43837.54    429.75 o
   5   1   4     1525.93     1147.60     75.82 o
   6   1   4      619.40      755.93     88.41 o
   7   1   4     5455.98     5221.71    210.96 o
   8   1   4    14622.60    14787.96    428.74 o
   9   1   4     9358.43    10006.46    336.17 o
  10   1   4      743.48      600.86    118.08 o
  11   1   4     1332.65     1309.93    186.83 o
  12   1   4     7474.60     8255.57    563.64 o
 -13   2   4     2427.46     2465.50    331.63 o
 -12   2   4     5629.03     5795.86    381.58 o
 -11   2   4     7909.79     8221.32    333.77 o
 -10   2   4        9.02      -70.85     70.85 o
  -9   2   4      653.35     1007.38    104.29 o
  -8   2   4    13190.54    13706.46    278.62 o
  -7   2   4    20601.77    20686.83    319.07 o
  -6   2   4     6563.96     6119.81    153.79 o
  -5   2   4     7621.68     8624.86    144.52 o
  -4   2   4    26673.79    26755.77    285.48 o
  -3   2   4    15819.32    14259.47    160.02 o
  -2   2   4    34310.29    33663.91    266.33 o
  -1   2   4      100.37       42.78      9.52 o
   1   2   4    23970.87    23230.44    186.67 o
   2   2   4    15658.28    15650.68    164.46 o
   3   2   4    11423.71    11575.81    150.41 o
   4   2   4     7851.17     8791.33    140.10 o
   5   2   4    28674.71    30939.41    406.84 o
   6   2   4    19314.38    18733.74    325.74 o
   7   2   4     5304.76     5076.49    206.88 o
   8   2   4      244.32      208.24     73.62 o
   9   2   4     3115.56     3094.36    190.82 o
  10   2   4     4204.82     4633.43    255.82 o
  11   2   4     2465.59     3055.99    265.13 o
  12   2   4      112.47      -72.39    188.26 o
 -13   3   4     4551.65     3916.30    400.01 o
 -12   3   4       45.78       -0.32    162.40 o
 -11   3   4     1815.38     1509.12    195.33 o
 -10   3   4     5493.87     5629.71    264.36 o
  -9   3   4    10875.69    10848.96    274.79 o
  -8   3   4     5428.87     5281.88    191.75 o
  -7   3   4        8.02      -38.47     38.47 o
  -6   3   4     7453.78     7502.09    162.39 o
  -5   3   4    14360.62    13331.08    186.35 o
  -4   3   4     5199.05     5487.17    107.21 o
  -3   3   4      348.47      397.51     26.44 o
  -2   3   4     7935.09     7426.38     79.58 o
  -1   3   4    65559.57    68144.41    528.03 o
   0   3   4    42965.69    43601.35    357.63 o
   1   3   4    30212.23    35105.85    278.90 o
   2   3   4    10226.95    10797.32    129.90 o
   3   3   4    41087.94    42022.10    381.75 o
   4   3   4     4826.59     4848.13    142.50 o
   5   3   4     3385.75     3496.06    123.45 o
   6   3   4      138.78       62.28     48.25 o
   7   3   4      606.55      472.73     79.08 o
   8   3   4      963.44      593.07    180.49 o
   9   3   4     3957.66     4069.78    213.81 o
  10   3   4        8.42       75.10    101.09 o
  11   3   4     1552.87     1358.45    193.84 o
  12   3   4     1551.23     1221.63    325.89 o
 -13   4   4     1034.04      413.43    203.32 o
 -12   4   4      375.36      215.37    176.57 o
 -11   4   4      327.55      398.91    132.38 o
 -10   4   4      156.16       18.39     87.85 o
  -9   4   4     4041.59     3894.90    177.24 o
  -8   4   4       41.15       73.52     55.55 o
  -7   4   4      969.48      936.43     77.10 o
  -6   4   4     1456.01     1455.79     79.82 o
  -5   4   4     1075.24     1221.38    112.01 o
  -4   4   4     2226.85     2520.39     91.33 o
  -3   4   4     1280.06     1152.72     39.50 o
  -2   4   4     1491.86     1352.71     36.32 o
  -1   4   4    18193.09    18774.44    170.03 o
   0   4   4      667.85      641.04     25.18 o
   1   4   4    11702.11    12137.17    124.18 o
   2   4   4     6833.75     7828.39    106.99 o
   3   4   4     9583.46    10511.01    143.04 o
   4   4   4     2021.51     2331.52     93.17 o
   5   4   4      531.18      507.85     55.79 o
   6   4   4      441.65      436.06     66.64 o
   7   4   4      201.37      312.47     72.36 o
   8   4   4      116.54      108.83     73.99 o
   9   4   4      314.64      176.41     89.75 o
  10   4   4      177.13      285.94    113.18 o
  11   4   4       40.67      126.42    138.33 o
  12   4   4       38.33     -174.52    174.52 o
 -12   5   4      124.42       48.32    172.50 o
 -11   5   4      419.96      557.38    191.55 o
 -10   5   4     2928.78     2751.88    219.36 o
  -9   5   4      891.70      950.16    123.03 o
  -8   5   4     1409.38     1346.31    112.60 o
  -7   5   4     1267.45     1134.80     86.32 o
  -6   5   4     5159.60     4930.82    156.59 o
  -5   5   4     7352.88     7674.58    162.51 o
  -4   5   4    13329.48    14708.35    201.53 o
  -3   5   4     2152.54     2239.19     70.33 o
  -2   5   4     9724.13    10511.51    135.41 o
  -1   5   4      156.13       96.84     17.73 o
   0   5   4    10198.68    10668.39    116.05 o
   1   5   4     3099.05     3090.98     53.25 o
   2   5   4     2907.39     3037.25     67.17 o
   3   5   4    10975.24    11877.29    178.26 o
   4   5   4      150.66        8.43     29.76 o
   5   5   4      526.43      423.32     55.38 o
   6   5   4        0.15       -0.45     48.53 o
   7   5   4     4566.21     4506.19    199.60 o
   8   5   4       70.52      109.70     71.56 o
   9   5   4       89.53       75.68     85.53 o
  10   5   4       13.83       41.63    110.78 o
  11   5   4      104.31     -131.46    131.46 o
  12   5   4      279.61      386.05    239.80 o
 -12   6   4     2763.03     2082.15    286.82 o
 -11   6   4     2479.56     2828.17    270.70 o
 -10   6   4       75.86      135.98    106.47 o
  -9   6   4     7919.47     8237.72    307.63 o
  -8   6   4     3521.59     3685.00    177.33 o
  -7   6   4     3265.00     3235.99    140.72 o
  -6   6   4     1973.86     1971.33    110.84 o
  -5   6   4      499.78      584.03     52.98 o
  -4   6   4     5958.30     5550.83    137.13 o
  -3   6   4     8569.58     8357.72    114.44 o
  -2   6   4    23618.20    23242.49    237.09 o
  -1   6   4     6426.75     7162.98    107.59 o
   0   6   4    15143.23    15712.15    162.36 o
   1   6   4    27984.98    27857.89    267.92 o
   2   6   4    16111.20    16414.60    177.76 o
   3   6   4       85.98       79.19     25.09 o
   4   6   4    11683.65    12759.64    204.76 o
   5   6   4     9715.68     9994.67    189.05 o
   6   6   4     8982.75     9122.72    226.77 o
   7   6   4     2336.96     2559.53    155.99 o
   8   6   4     2346.10     2198.01    245.88 o
   9   6   4       35.35       83.95     91.30 o
  10   6   4     2302.97     2653.09    348.81 o
  11   6   4     3936.53     4045.84    360.08 o
  12   6   4      153.58      410.62    204.76 o
 -12   7   4       91.94       42.54    233.25 o
 -11   7   4     2607.38     2682.13    264.76 o
 -10   7   4     9803.83    10855.54    678.14 o
  -9   7   4    13471.77    14082.34    468.04 o
  -8   7   4     5310.12     5837.34    246.39 o
  -7   7   4     2193.15     1929.24    127.43 o
  -6   7   4    19000.23    18867.93    298.03 o
  -5   7   4    32849.44    33101.46    384.12 o
  -4   7   4    15252.19    15498.50    217.25 o
  -3   7   4     1036.16     1179.13     53.97 o
  -2   7   4    28957.30    30730.99    312.72 o
  -1   7   4    33661.40    32412.75    317.49 o
   0   7   4    12730.63    12662.00    169.12 o
   1   7   4     8543.41     8703.30    118.46 o
   2   7   4     1554.59     1155.50     52.26 o
   3   7   4    20228.00    19276.64    240.91 o
   4   7   4    67692.13    68344.79    660.01 o
   5   7   4    11113.92    11230.20    208.63 o
   6   7   4      152.29       64.73     51.70 o
   7   7   4     7959.15     7892.79    271.20 o
   8   7   4     6171.28     6254.84    277.68 o
   9   7   4     3526.99     4045.05    343.66 o
  10   7   4     1410.24     1152.60    206.76 o
  11   7   4      484.81      308.75    178.81 o
 -12   8   4     7132.93     7279.00    985.08 o
 -11   8   4     3876.07     3877.66    312.71 o
 -10   8   4     1782.56     1279.82    193.14 o
  -9   8   4     1586.72     1795.59    180.31 o
  -8   8   4    10681.61    10267.03    397.28 o
  -7   8   4    18976.76    18574.06    325.50 o
  -6   8   4     1215.60     1194.04     80.93 o
  -5   8   4     1442.59     1634.28     87.40 o
  -4   8   4     5984.52     5535.85    140.91 o
  -3   8   4    49989.47    51000.54    452.06 o
  -2   8   4    32318.42    31931.68    330.28 o
  -1   8   4      461.30      568.72     41.94 o
   0   8   4    12260.37    12567.29    166.39 o
   1   8   4    54596.28    54793.61    498.42 o
   2   8   4    23705.82    22762.10    255.40 o
   3   8   4    13015.54    13514.66    195.14 o
   4   8   4     2984.95     3307.71    133.45 o
   5   8   4     9994.29    10039.40    190.66 o
   6   8   4    21062.92    21528.70    362.93 o
   7   8   4     9931.64     9613.25    373.71 o
   8   8   4      842.06      861.08    140.44 o
   9   8   4     2087.08     2100.11    238.35 o
  10   8   4     8588.30     9119.45    784.53 o
  11   8   4     5274.75     5525.01    415.37 o
 -12   9   4       27.59     -126.01    191.71 o
 -11   9   4     1082.15     1049.14    220.49 o
 -10   9   4    10553.13    10392.39    479.46 o
  -9   9   4    15926.61    15561.20   1014.65 o
  -8   9   4     2622.75     2817.33    206.87 o
  -7   9   4     1548.31     1306.88    119.64 o
  -6   9   4    12121.46    12123.13    241.59 o
  -5   9   4    17505.09    16593.92    324.50 o
  -4   9   4     7047.04     6846.11    145.07 o
  -3   9   4        6.49       -8.35     24.79 o
  -2   9   4    15919.91    16272.89    210.93 o
  -1   9   4    36774.45    36622.65    372.99 o
   0   9   4    37913.53    38214.57    384.40 o
   1   9   4    19159.55    19846.97    247.94 o
   2   9   4     5800.20     5565.70    117.63 o
   3   9   4    24819.56    24816.51    289.05 o
   4   9   4    27292.99    26872.54    329.33 o
   5   9   4    13488.00    13802.17    220.66 o
   6   9   4      542.86      248.11     62.69 o
   7   9   4    16042.26    16609.19    394.79 o
   8   9   4    13749.97    13326.14    465.79 o
   9   9   4     5372.97     5679.36    389.44 o
  10   9   4      311.41      397.39    174.97 o
  11   9   4     1211.26      889.12    227.35 o
 -11  10   4     6392.48     7132.69    759.42 o
 -10  10   4     1656.30     1893.92    252.01 o
  -9  10   4     3381.11     3389.75    308.78 o
  -8  10   4    16575.47    17267.07    501.16 o
  -7  10   4    10485.05    10574.55    358.40 o
  -6  10   4     5809.04     5434.88    195.66 o
  -5  10   4       57.56       31.17     39.71 o
  -4  10   4    19425.98    19787.04    267.48 o
  -3  10   4    30399.31    30607.14    322.04 o
  -2  10   4    33328.52    33090.02    357.60 o
  -1  10   4     1184.05     1188.78     62.57 o
   0  10   4     3265.01     3100.18     97.46 o
   1  10   4    32491.51    31106.38    352.06 o
   2  10   4    24640.01    24741.38    276.99 o
   3  10   4     6862.39     6724.78    149.53 o
   4  10   4       78.73      107.48     42.10 o
   5  10   4      707.08      489.98     81.08 o
   6  10   4    10439.05    10098.83    310.15 o
   7  10   4    17178.15    17043.73    490.84 o
   8  10   4      241.03      130.43    126.00 o
   9  10   4     3093.33     2233.93    329.85 o
  10  10   4     7605.22     8367.92    639.23 o
  11  10   4     5179.19     5725.59    435.05 o
 -11  11   4      799.65      322.69    187.25 o
 -10  11   4     4786.59     5464.39    539.19 o
  -9  11   4     8132.41     7577.66    438.52 o
  -8  11   4     3504.13     4068.28    375.03 o
  -7  11   4      334.81      241.85     99.20 o
  -6  11   4     4803.66     4635.38    214.13 o
  -5  11   4    11593.81    11284.20    261.33 o
  -4  11   4     4891.92     5081.68    162.88 o
  -3  11   4      513.07      517.36     56.98 o
  -2  11   4     8870.37     8346.78    152.09 o
  -1  11   4     8623.84     8210.47    154.98 o
   0  11   4     8240.39     8448.97    152.48 o
   1  11   4     1215.30     1188.02     67.95 o
   2  11   4     5419.00     5853.19    125.36 o
   3  11   4     7503.30     7366.21    158.76 o
   4  11   4     7943.27     8156.05    200.88 o
   5  11   4       98.88      113.75     68.54 o
   6  11   4     4741.68     3987.59    237.08 o
   7  11   4     7055.82     6990.55    357.41 o
   8  11   4     1969.88     2201.26    316.31 o
   9  11   4      407.55      426.82    166.78 o
  10  11   4       68.90       49.60    151.68 o
 -11  12   4     1218.30     1287.90    475.81 o
 -10  12   4      687.78      783.98    197.19 o
  -9  12   4       12.16       48.95    139.69 o
  -8  12   4     1277.93     1094.80    234.43 o
  -7  12   4     2275.40     2235.45    190.41 o
  -6  12   4      519.59      388.61    110.32 o
  -5  12   4       98.01       -9.53     61.01 o
  -4  12   4      483.62      343.36     58.36 o
  -3  12   4     3161.15     3191.48    116.68 o
  -2  12   4     2702.78     2623.14     97.89 o
  -1  12   4       34.59       33.84     37.35 o
   0  12   4      627.51      439.34     54.51 o
   1  12   4     5479.30     5345.69    147.79 o
   2  12   4     5710.34     6147.73    160.38 o
   3  12   4      252.62      311.71     51.64 o
   4  12   4     1133.54     1135.76    112.35 o
   5  12   4     5633.38     5253.58    261.31 o
   6  12   4     3360.61     3453.46    246.97 o
   7  12   4       15.31       55.55    103.29 o
   8  12   4        5.13      222.01    138.44 o
   9  12   4       19.84       83.92    144.44 o
  10  12   4      848.60      818.93    374.43 o
 -10  13   4      114.02      106.93    163.93 o
  -9  13   4       14.41      161.71    142.42 o
  -8  13   4      599.69      578.37    162.04 o
  -7  13   4      135.05      202.47    114.75 o
  -6  13   4      463.11      288.28    103.51 o
  -5  13   4       17.71      133.58     82.29 o
  -4  13   4      117.28       69.07     61.02 o
  -3  13   4      150.68       29.39     47.98 o
  -2  13   4     1067.59      963.15     78.12 o
  -1  13   4       68.50       80.50     45.66 o
   0  13   4      322.74      138.28     45.01 o
   1  13   4        1.35       47.03     42.91 o
   2  13   4       89.92      104.41     44.75 o
   3  13   4        1.40        7.85     52.92 o
   4  13   4     2124.04     2164.92    160.78 o
   5  13   4      141.65       83.90     87.90 o
   6  13   4      362.09      303.12    111.45 o
   7  13   4      368.10      277.54    127.99 o
   8  13   4      281.67      311.07    150.88 o
   9  13   4      515.59      272.80    168.98 o
 -10  14   4        0.42     -155.06    155.06 o
  -9  14   4     1041.14     1282.48    295.51 o
  -8  14   4     2640.41     3098.31    284.73 o
  -7  14   4     4352.45     3825.01    278.16 o
  -6  14   4      450.58      321.45    125.01 o
  -5  14   4       19.11       44.25     84.77 o
  -4  14   4     2502.37     2421.58    193.30 o
  -3  14   4     8241.73     8254.93    220.95 o
  -2  14   4     2161.89     2087.40    121.05 o
  -1  14   4        3.73      -47.93     47.93 o
   0  14   4     2352.10     2410.53    127.95 o
   1  14   4     1278.30     1224.48    108.24 o
   2  14   4     2369.82     2367.52    157.93 o
   3  14   4     2238.26     2166.21    222.00 o
   4  14   4       70.49      135.12     86.08 o
   5  14   4     1487.03     1491.87    160.39 o
   6  14   4     2223.67     2427.43    222.99 o
   7  14   4      882.73      751.89    216.56 o
   8  14   4       98.48       73.58    144.67 o
   9  14   4     1502.64     2032.03    265.68 o
  -9  15   4     3317.56     3766.73    338.46 o
  -8  15   4      434.40      479.96    160.97 o
  -7  15   4     2323.15     2158.94    221.89 o
  -6  15   4     2292.24     2404.92    220.82 o
  -5  15   4     4281.65     4149.56    267.39 o
  -4  15   4     4743.66     4500.59    253.17 o
  -3  15   4       30.28       89.54     75.03 o
  -2  15   4     2730.09     2665.50    159.71 o
  -1  15   4     6356.45     5864.74    231.03 o
   0  15   4     9071.60     9133.19    277.13 o
   1  15   4       32.66      -37.97     65.85 o
   2  15   4     1233.89     1190.61    135.50 o
   3  15   4     6920.32     6796.71    331.51 o
   4  15   4    10065.63    10452.32    476.05 o
   5  15   4      104.24       95.09     99.53 o
   6  15   4     1088.87     1197.72    198.64 o
   7  15   4     1435.27     1363.53    195.09 o
   8  15   4     3978.99     4367.98    324.79 o
  -8  16   4     5238.16     5289.39    354.84 o
  -7  16   4     5360.24     5187.70    363.22 o
  -6  16   4     3619.49     2908.00    239.49 o
  -5  16   4        8.62      -88.28     88.28 o
  -4  16   4     5959.65     6065.20    295.06 o
  -3  16   4    12003.01    11983.47    371.92 o
  -2  16   4     8966.49     8711.54    302.46 o
  -1  16   4      729.58      757.65    124.51 o
   0  16   4     7707.25     7598.16    267.27 o
   1  16   4    10358.75    10521.84    338.55 o
   2  16   4     6685.29     6800.21    287.13 o
   3  16   4     4461.48     4274.60    275.20 o
   4  16   4      270.19      206.11     99.28 o
   5  16   4     6402.87     6862.44    466.33 o
   6  16   4     8417.24     8551.23    392.10 o
   7  16   4     2362.52     2285.20    260.19 o
   8  16   4      576.53      420.72    170.91 o
  -8  17   4      758.16      894.29    193.89 o
  -7  17   4      686.42      389.38    152.43 o
  -6  17   4     8840.21     8894.73    400.70 o
  -5  17   4     9240.13     9335.93    428.99 o
  -4  17   4     7183.93     7369.29    362.51 o
  -3  17   4      220.77       95.16    114.07 o
  -2  17   4     8690.25     8838.40    548.00 o
  -1  17   4    14001.54    13744.47    373.53 o
   0  17   4     7862.41     7884.96    281.47 o
   1  17   4      247.22      150.52     90.49 o
   2  17   4      665.01      626.73    121.58 o
   3  17   4     9200.14     8717.54    352.77 o
   4  17   4    10452.14    11253.25    431.48 o
   5  17   4     6982.63     6668.56    342.15 o
   6  17   4       63.47       48.82    116.05 o
   7  17   4     1678.82     1942.01    222.96 o
  -7  18   4     5198.60     5804.56    347.73 o
  -6  18   4     1927.50     1932.59    202.75 o
  -5  18   4      173.22       47.27    112.30 o
  -4  18   4     1920.64     2230.31    205.81 o
  -3  18   4    11631.47    11173.92    399.66 o
  -2  18   4     7433.95     7545.45    338.49 o
  -1  18   4      188.87      127.73     96.13 o
   0  18   4     2838.88     2957.52    301.53 o
   1  18   4     5557.12     5387.30    285.93 o
   2  18   4     9089.73     8452.16    350.46 o
   3  18   4     4197.07     4081.31    262.40 o
   4  18   4      127.49       56.58    105.22 o
   5  18   4     4804.81     4704.66    421.83 o
   6  18   4     6623.87     6993.44    375.89 o
  -6  19   4     3148.93     3122.34    259.58 o
  -5  19   4     9884.34    10701.34    431.59 o
  -4  19   4     4033.28     4033.46    265.70 o
  -3  19   4      586.14      467.11    129.87 o
  -2  19   4     2906.00     2819.52    217.93 o
  -1  19   4    10807.50    10694.56    475.71 o
   0  19   4     7553.65     7638.24    346.82 o
   1  19   4      177.02       11.14     98.63 o
   2  19   4      192.76      187.68    111.87 o
   3  19   4     5919.60     5831.62    316.92 o
   4  19   4     5640.86     6490.95    344.20 o
   5  19   4     2879.37     2443.98    240.92 o
  -4  20   4      684.87      876.33    158.57 o
  -3  20   4     3945.69     3957.29    263.03 o
  -2  20   4     1554.41     1336.17    173.10 o
  -1  20   4        2.96       28.86    106.06 o
   0  20   4     2979.94     2628.84    223.31 o
   1  20   4     3333.76     3975.60    264.23 o
   2  20   4     3036.33     2773.06    231.90 o
   3  20   4     1047.57      990.05    166.01 o
   4  20   4        6.52       46.24    124.97 o
  -2  21   4     1033.61      860.60    160.62 o
  -1  21   4      548.74      571.20    145.36 o
   0  21   4      866.87      599.91    146.72 o
   1  21   4        7.32      -42.95    112.10 o
 -13   1   5        2.43     -202.96    202.96 o
 -12   1   5      142.56       35.19    140.67 o
 -11   1   5      339.15      329.16    129.23 o
 -10   1   5     3003.09     2850.65    166.95 o
  -9   1   5     2163.19     2095.82    180.49 o
  -8   1   5      141.53      122.41     56.76 o
  -7   1   5     1072.27      967.33     77.15 o
  -6   1   5    12180.86    12975.70    240.31 o
  -5   1   5     3556.86     3322.17    101.51 o
  -4   1   5      239.01      136.37     24.13 o
  -3   1   5     1809.36     2205.36     58.51 o
  -2   1   5      103.84       65.43     15.71 o
   1   1   5     1306.93     1490.33     34.73 o
   2   1   5     2481.13     2178.20     56.05 o
   3   1   5     1096.45      928.81     44.98 o
   4   1   5      756.24      604.05     44.84 o
   5   1   5      373.92      392.91     54.44 o
   6   1   5     4882.30     5388.29    197.67 o
   7   1   5     1874.46     1996.01    164.29 o
   8   1   5     2327.40     2185.98    152.98 o
   9   1   5     1416.98     1331.84    136.39 o
  10   1   5       14.70      -84.74     84.74 o
  11   1   5      355.30      256.81    141.08 o
  12   1   5      937.06     1400.18    283.10 o
 -13   2   5     1123.71     1318.43    315.89 o
 -12   2   5     1355.16     1320.35    213.86 o
 -11   2   5       81.88        4.16    108.06 o
 -10   2   5       16.20      -72.06     73.76 o
  -9   2   5     1362.28     1482.66    126.50 o
  -8   2   5     7328.08     7320.88    222.81 o
  -7   2   5     3427.39     3431.06    135.28 o
  -6   2   5      321.52      394.19     47.18 o
  -5   2   5    27471.51    28680.55    378.10 o
  -4   2   5    24984.27    24192.28    243.14 o
  -3   2   5    17719.43    17555.81    181.67 o
  -2   2   5     8476.59     8956.40     92.21 o
  -1   2   5     6319.63     6627.87     74.57 o
   0   2   5    31769.80    31221.12    269.20 o
   1   2   5      370.84      336.30     18.04 o
   2   2   5     3960.94     3766.12     67.60 o
   3   2   5      365.06      485.98     35.12 o
   4   2   5     4669.18     4387.82    114.47 o
   5   2   5    13333.59    12804.20    242.14 o
   6   2   5     9415.58     9056.34    217.67 o
   7   2   5     1212.99     1046.53    101.28 o
   8   2   5     5877.83     6065.24    246.00 o
   9   2   5    10216.74     9883.71    429.98 o
  10   2   5     9049.55     8182.61    350.74 o
  11   2   5     1445.68      799.57    193.39 o
  12   2   5       32.69      -68.02    226.10 o
 -13   3   5      926.85      402.29    220.06 o
 -12   3   5      202.64       68.58    164.12 o
 -11   3   5     9124.69     8939.48    517.14 o
 -10   3   5     5073.70     5625.49    281.54 o
  -9   3   5      764.42      709.04    111.65 o
  -8   3   5     1106.17     1060.15     95.37 o
  -7   3   5    13525.63    13742.00    272.01 o
  -6   3   5    39595.73    39679.47    454.75 o
  -5   3   5    28296.66    28114.19    324.30 o
  -4   3   5     1234.64     1338.27     59.63 o
  -3   3   5    10701.01    10942.94    132.68 o
  -2   3   5     9056.77     8940.92    101.00 o
  -1   3   5   103989.28   106657.43    866.45 o
   0   3   5   163634.83   172909.58   1468.32 o
   1   3   5     1297.75     1599.57     41.64 o
   2   3   5    15655.28    14684.18    155.51 o
   3   3   5    20773.87    18932.05    216.19 o
   4   3   5    18066.98    17620.46    229.41 o
   5   3   5     1435.45     1781.59     95.85 o
   6   3   5     1190.01     1087.32     88.18 o
   7   3   5    12595.61    12247.41    291.25 o
   8   3   5    22258.08    21875.28    433.01 o
   9   3   5     2301.77     2321.37    172.54 o
  10   3   5      736.05      584.55    129.74 o
  11   3   5     2788.03     3124.28    264.30 o
  12   3   5     4555.42     4704.02    425.75 o
 -13   4   5     6093.17     6213.70    549.89 o
 -12   4   5     8030.12     8361.87    517.66 o
 -11   4   5      634.90      627.37    146.80 o
 -10   4   5     2858.38     3155.36    229.77 o
  -9   4   5    18142.01    18702.45    351.95 o
  -8   4   5    10748.75    10402.87    281.96 o
  -7   4   5     8266.71     7791.40    186.92 o
  -6   4   5     2372.21     2473.47    109.63 o
  -5   4   5    27294.52    28872.39    364.95 o
  -4   4   5   104738.92   108393.42    987.58 o
  -3   4   5    44154.91    43441.63    384.01 o
  -2   4   5    11131.18    10337.67    135.74 o
  -1   4   5     8435.54    10053.68    124.37 o
   0   4   5   205115.78   212890.13   1742.14 o
   1   4   5   114167.80   114518.59    896.34 o
   2   4   5    28803.22    28685.17    261.90 o
   3   4   5     1877.95     2064.38     70.30 o
   4   4   5    10459.33    10057.69    186.49 o
   5   4   5    40953.45    41197.14    511.54 o
   6   4   5    24829.84    25141.85    400.23 o
   7   4   5     6014.61     5832.85    240.19 o
   8   4   5     3744.72     3803.50    196.18 o
   9   4   5    16943.40    16809.21    395.73 o
  10   4   5     9137.64     9259.17    377.62 o
  11   4   5     4631.22     4298.99    340.31 o
  12   4   5        1.07     -102.48    180.05 o
 -12   5   5     2335.22     2317.40    389.28 o
 -11   5   5     9749.06    10415.36    439.90 o
 -10   5   5     9690.80     9982.31    407.29 o
  -9   5   5     3046.69     2948.05    184.41 o
  -8   5   5      861.61      756.53     86.08 o
  -7   5   5    12116.70    12107.84    238.25 o
  -6   5   5    43575.97    43546.56    550.12 o
  -5   5   5    28421.56    27092.05    474.65 o
  -4   5   5       32.23       92.70     26.69 o
  -3   5   5    17639.51    17341.26    178.78 o
  -2   5   5    14435.91    13406.04    175.63 o
  -1   5   5    29054.88    28464.24    253.12 o
   0   5   5     2563.93     2275.96     60.43 o
   1   5   5     6626.45     7421.30    101.29 o
   2   5   5    53224.62    54853.27    454.55 o
   3   5   5    58699.71    58096.45    571.81 o
   4   5   5     7676.14     7139.73    183.20 o
   5   5   5      636.33      813.90     70.57 o
   6   5   5     5467.07     5533.48    183.06 o
   7   5   5    21779.23    22591.38    422.35 o
   8   5   5    18940.78    19834.10    413.72 o
   9   5   5     5080.68     4584.61    254.66 o
  10   5   5       62.93      101.48    125.11 o
  11   5   5     7224.34     7005.56    411.44 o
  12   5   5     7482.89     8194.91    824.75 o
 -12   6   5     5478.60     5572.85    440.40 o
 -11   6   5     2333.21     2154.33    240.83 o
 -10   6   5     1821.12     1768.73    193.73 o
  -9   6   5     8247.34     8762.02    341.37 o
  -8   6   5    16869.11    16527.84    421.57 o
  -7   6   5    21407.39    21536.82    359.49 o
  -6   6   5     1297.22     1251.97     83.40 o
  -5   6   5     6105.34     5806.57    153.59 o
  -4   6   5    10536.83     9572.77    149.54 o
  -3   6   5    31921.44    31343.65    291.82 o
  -2   6   5    11600.01    11712.01    144.59 o
  -1   6   5       44.57       25.38     16.37 o
   0   6   5    20143.16    19386.02    188.89 o
   1   6   5    67525.65    69167.80    578.90 o
   2   6   5    24110.60    23689.30    232.60 o
   3   6   5     1931.56     2084.13     83.31 o
   4   6   5     6276.23     6390.81    202.76 o
   5   6   5    35389.46    35259.13    444.38 o
   6   6   5    19493.00    19064.05    325.03 o
   7   6   5      372.64      312.88     77.56 o
   8   6   5     3448.65     3318.57    205.08 o
   9   6   5     7683.01     7902.90    332.74 o
  10   6   5     8055.00     8048.36    427.85 o
  11   6   5     1805.40     2037.49    277.27 o
  12   6   5        1.91      111.53    233.54 o
 -12   7   5      633.26      405.95    210.17 o
 -11   7   5     1423.41     1504.95    218.97 o
 -10   7   5     2810.59     3305.08    277.21 o
  -9   7   5      159.88       64.38     91.75 o
  -8   7   5      470.68      416.52     90.93 o
  -7   7   5     5444.79     5916.47    189.90 o
  -6   7   5    14732.93    13439.15    324.14 o
  -5   7   5    10807.57    11165.70    187.95 o
  -4   7   5     1004.28     1100.46     64.57 o
  -3   7   5     1696.11     1591.75     50.63 o
  -2   7   5    12643.97    12451.09    162.16 o
  -1   7   5    17941.34    18185.12    203.03 o
   0   7   5     5136.53     5236.22    120.27 o
   1   7   5     4727.81     5007.84     92.72 o
   2   7   5    19407.26    20327.79    217.99 o
   3   7   5     5401.58     5141.76    115.30 o
   4   7   5     4741.89     4892.52    147.66 o
   5   7   5     8120.62     8516.83    197.62 o
   6   7   5     2499.98     2579.84    129.28 o
   7   7   5     6171.13     6617.06    249.02 o
   8   7   5     5682.46     5777.01    271.90 o
   9   7   5     2023.99     1627.83    211.46 o
  10   7   5      759.86      401.74    161.41 o
  11   7   5     1840.44     1797.41    261.67 o
 -12   8   5      374.68      306.23    270.06 o
 -11   8   5       37.97     -107.55    126.11 o
 -10   8   5       18.48     -105.34    105.34 o
  -9   8   5     1719.79     1870.18    179.73 o
  -8   8   5     3414.49     3748.37    229.28 o
  -7   8   5     2330.33     2320.08    130.55 o
  -6   8   5      347.52      273.36     50.75 o
  -5   8   5      821.13      684.43     61.10 o
  -4   8   5     2275.95     2108.96     83.16 o
  -3   8   5     3112.32     3289.48    103.88 o
  -2   8   5      617.83      609.33     42.71 o
  -1   8   5        4.88       -0.20     22.89 o
   0   8   5     4135.37     4285.73     93.33 o
   1   8   5      693.10      641.38     59.97 o
   2   8   5     2083.77     1976.86     67.28 o
   3   8   5      171.07      184.09     36.17 o
   4   8   5     1263.46     1419.71     76.39 o
   5   8   5      107.35      112.74     39.84 o
   6   8   5      512.03      248.04     52.45 o
   7   8   5       11.49      -66.08     66.08 o
   8   8   5      930.38      677.29    138.79 o
   9   8   5     1249.76     1102.21    179.00 o
  10   8   5       20.61      -29.42    145.11 o
  11   8   5       75.03       85.98    167.57 o
 -12   9   5      275.69      554.72    249.78 o
 -11   9   5       14.64      284.52    172.82 o
 -10   9   5      936.86      810.60    164.43 o
  -9   9   5     1350.62     1279.90    206.91 o
  -8   9   5      417.88      444.98     98.96 o
  -7   9   5       17.44       -1.09     61.71 o
  -6   9   5     1641.04     1599.80     99.02 o
  -5   9   5       38.21       63.39     40.58 o
  -4   9   5      234.45      265.24     40.37 o
  -3   9   5     1106.85     1131.76     69.29 o
  -2   9   5       17.94       38.93     27.73 o
  -1   9   5      255.55      261.05     41.92 o
   0   9   5       86.05       82.77     28.84 o
   1   9   5      860.80      918.35     55.21 o
   2   9   5      117.78       87.43     28.01 o
   3   9   5     1472.43     1483.19     69.51 o
   4   9   5     1597.63     1408.23     79.51 o
   5   9   5        1.28       40.04     42.71 o
   6   9   5     1127.12     1236.99     90.81 o
   7   9   5       86.68       37.07     83.85 o
   8   9   5       80.31      -30.90     95.38 o
   9   9   5      105.93      -29.08    120.71 o
  10   9   5       90.94       96.49    152.44 o
  11   9   5        1.50      -33.33    165.88 o
 -11  10   5      609.34      515.75    187.51 o
 -10  10   5       62.01      105.55    142.59 o
  -9  10   5     3332.72     2997.68    252.92 o
  -8  10   5     6902.32     7131.61    355.37 o
  -7  10   5     4241.85     4052.39    230.08 o
  -6  10   5      298.29      244.39     73.93 o
  -5  10   5     2505.50     2498.51    121.13 o
  -4  10   5     6972.37     7258.58    144.03 o
  -3  10   5    16269.46    16033.02    218.93 o
  -2  10   5     2506.21     2826.58     96.91 o
  -1  10   5     3137.15     3332.81    100.25 o
   0  10   5     5417.31     5319.16    119.42 o
   1  10   5     2174.65     1970.12     82.77 o
   2  10   5      887.10      863.43     60.01 o
   3  10   5      532.72      433.31     48.10 o
   4  10   5     1939.91     1990.40    100.79 o
   5  10   5     8766.67     9137.42    202.42 o
   6  10   5    11171.51    11067.36    322.57 o
   7  10   5     1592.83     1409.98    174.47 o
   8  10   5      793.98      468.28    147.16 o
   9  10   5      367.02      182.17    144.24 o
  10  10   5      765.44      836.02    227.50 o
  11  10   5      409.55      246.16    190.51 o
 -11  11   5     6981.74     6770.70    457.07 o
 -10  11   5     3779.37     4063.18    340.77 o
  -9  11   5     3176.09     3411.20    414.38 o
  -8  11   5      582.07      403.74    188.61 o
  -7  11   5     8125.19     8080.83    398.64 o
  -6  11   5    15292.56    15509.63    423.99 o
  -5  11   5     6870.13     6820.68    180.30 o
  -4  11   5      875.68      766.26     74.47 o
  -3  11   5     1803.32     1883.72     83.28 o
  -2  11   5    15206.48    14990.90    221.79 o
  -1  11   5    26265.34    26674.75    312.12 o
   0  11   5     5777.95     5757.93    131.70 o
   1  11   5     4460.98     4886.52    131.13 o
   2  11   5    11210.00    11323.49    184.49 o
   3  11   5    14650.75    14590.70    223.85 o
   4  11   5    14747.89    14735.25    244.76 o
   5  11   5      965.96      799.72    105.58 o
   6  11   5     1371.28     1550.44    160.74 o
   7  11   5    11285.73    11047.29    630.16 o
   8  11   5     5965.54     5672.80    375.01 o
   9  11   5     2563.45     2344.71    304.74 o
  10  11   5      345.58      178.87    213.63 o
 -11  12   5      779.05      761.47    222.24 o
 -10  12   5     1052.83     1416.08    305.11 o
  -9  12   5     6769.42     6809.67    419.68 o
  -8  12   5    14757.07    13945.97    518.81 o
  -7  12   5     6803.41     6668.52    439.22 o
  -6  12   5      402.30      252.35     96.82 o
  -5  12   5     9836.28    10151.97    283.96 o
  -4  12   5    21714.30    21353.28    320.24 o
  -3  12   5    24563.58    24541.06    330.95 o
  -2  12   5     3812.31     3961.97    118.88 o
  -1  12   5     3200.60     3304.80    110.16 o
   0  12   5    19430.92    20047.78    270.71 o
   1  12   5    23907.37    24388.88    328.58 o
   2  12   5     4943.90     4977.38    144.73 o
   3  12   5      850.98     1052.07     84.45 o
   4  12   5     6527.79     6822.78    247.39 o
   5  12   5    26004.64    25294.54    545.96 o
   6  12   5    15794.09    15684.88    519.41 o
   7  12   5     1603.38     1408.99    186.86 o
   8  12   5      862.05      685.76    172.32 o
   9  12   5     5366.39     5556.78    398.58 o
  10  12   5     4409.82     4492.52    383.62 o
 -10  13   5     5336.46     5407.09    574.85 o
  -9  13   5     2065.37     2514.77    406.78 o
  -8  13   5      379.17      314.73    141.26 o
  -7  13   5     6439.27     6300.34    342.03 o
  -6  13   5    17469.50    18167.87    498.97 o
  -5  13   5     5201.39     4825.44    247.67 o
  -4  13   5      788.88      828.02     86.80 o
  -3  13   5     6878.17     6926.25    176.35 o
  -2  13   5    23735.02    24126.88    322.63 o
  -1  13   5    22579.50    22029.37    312.95 o
   0  13   5    15236.98    14751.85    321.02 o
   1  13   5      184.38      187.95     49.28 o
   2  13   5    16021.39    15892.55    330.31 o
   3  13   5    24863.20    25761.07    426.52 o
   4  13   5    11733.30    11711.51    417.44 o
   5  13   5      868.14      876.76    141.48 o
   6  13   5     6031.10     5908.84    553.36 o
   7  13   5    10314.49    10826.80    466.84 o
   8  13   5     5109.73     5017.23    370.63 o
   9  13   5     1857.35     1638.30    245.48 o
 -10  14   5      358.84      331.91    180.65 o
  -9  14   5     4559.26     4038.08    337.53 o
  -8  14   5     6172.29     6786.83    408.38 o
  -7  14   5     3154.77     3612.75    269.87 o
  -6  14   5      286.48      101.40     99.01 o
  -5  14   5     8534.18     8045.62    346.13 o
  -4  14   5    17593.21    17131.98    454.59 o
  -3  14   5    17327.55    17420.29    315.43 o
  -2  14   5     6165.49     6000.09    242.48 o
  -1  14   5     2939.92     2874.76    137.78 o
   0  14   5    12920.10    12843.15    276.11 o
   1  14   5    22973.32    23303.12    599.40 o
   2  14   5     6116.70     6539.03    239.18 o
   3  14   5       90.64      131.10     82.67 o
   4  14   5     4772.41     4983.17    261.43 o
   5  14   5     6748.51     6182.33    304.24 o
   6  14   5    10710.66    11157.65    446.20 o
   7  14   5       26.72     -103.73    106.65 o
   8  14   5     1809.21     1550.39    230.85 o
   9  14   5     1659.31     1710.36    292.21 o
  -9  15   5      497.26      281.34    171.17 o
  -8  15   5       15.06     -114.47    114.47 o
  -7  15   5     1076.75      666.02    149.39 o
  -6  15   5     6719.29     6688.68    348.27 o
  -5  15   5     1691.29     1879.04    182.70 o
  -4  15   5      394.24      294.54    107.16 o
  -3  15   5     3839.98     3690.50    218.25 o
  -2  15   5     9704.09     9550.19    254.27 o
  -1  15   5     4813.13     5037.98    193.58 o
   0  15   5     2410.34     2411.20    138.48 o
   1  15   5      114.62       60.49     74.78 o
   2  15   5     2987.99     2970.60    198.52 o
   3  15   5     7294.94     7707.29    314.70 o
   4  15   5     6085.46     6123.95    301.08 o
   5  15   5        7.22      -89.15     89.15 o
   6  15   5     3986.28     4151.29    271.36 o
   7  15   5     6138.18     6105.89    363.71 o
   8  15   5     3903.87     3658.35    411.41 o
  -8  16   5      343.42      462.87    158.66 o
  -7  16   5      824.18      836.36    194.08 o
  -6  16   5       62.20      151.10    114.13 o
  -5  16   5      378.27      113.46    114.47 o
  -4  16   5     3472.50     2998.66    219.90 o
  -3  16   5     2412.27     2052.72    286.96 o
  -2  16   5      239.46       61.39     75.80 o
  -1  16   5      131.23      120.57     76.70 o
   0  16   5     3697.86     3364.85    207.60 o
   1  16   5     3938.03     4150.87    219.29 o
   2  16   5      100.83       82.21     85.93 o
   3  16   5      107.91      147.97     93.18 o
   4  16   5     2103.71     2498.91    204.43 o
   5  16   5     1113.98      972.14    153.69 o
   6  16   5     1500.75     1864.03    196.51 o
   7  16   5       16.30      216.08    127.28 o
   8  16   5     1184.70     1221.47    273.13 o
  -8  17   5      443.51      301.89    169.52 o
  -7  17   5      317.09      417.52    149.67 o
  -6  17   5      186.77      323.35    132.72 o
  -5  17   5      385.82      234.59    110.21 o
  -4  17   5      661.20      534.43    123.13 o
  -3  17   5     1026.21      754.69    125.88 o
  -2  17   5       14.02       72.26     88.01 o
  -1  17   5       54.49       14.73     79.76 o
   0  17   5      200.61      248.09     88.73 o
   1  17   5      545.88      479.32    107.03 o
   2  17   5      221.20      227.25    100.75 o
   3  17   5       83.09      154.90    100.79 o
   4  17   5      305.11      438.70    122.13 o
   5  17   5      709.47      481.30    130.78 o
   6  17   5       50.71       70.06    123.67 o
   7  17   5      356.22      292.14    140.09 o
  -7  18   5      342.64      243.53    149.56 o
  -6  18   5      160.94       91.71    114.60 o
  -5  18   5       58.15      100.14    111.89 o
  -4  18   5      749.89      748.32    138.28 o
  -3  18   5       17.58        1.34     92.77 o
  -2  18   5      145.28       82.60     91.61 o
  -1  18   5      285.40      115.39     95.16 o
   0  18   5      264.60      327.77    106.23 o
   1  18   5     1345.21     1097.56    173.99 o
   2  18   5     1741.48     1260.17    156.08 o
   3  18   5       28.52      -20.23     99.64 o
   4  18   5      336.06       62.50    108.22 o
   5  18   5      511.11      591.73    150.74 o
   6  18   5      837.44      571.56    160.54 o
  -6  19   5     1916.62     2330.74    229.09 o
  -5  19   5     1416.29     1371.97    183.82 o
  -4  19   5     1795.18     1758.58    213.47 o
  -3  19   5     7871.02     7620.88    354.03 o
  -2  19   5     2753.46     2684.94    239.83 o
  -1  19   5     2511.13     2456.49    203.57 o
   0  19   5     1801.70     1671.00    173.63 o
   1  19   5      848.32      630.52    132.27 o
   2  19   5     5737.08     6016.02    530.10 o
   3  19   5     1915.41     1996.32    199.34 o
   4  19   5      966.57     1009.97    166.41 o
   5  19   5      349.34      336.60    140.13 o
  -4  20   5     6538.53     6412.77    397.72 o
  -3  20   5     3124.38     3196.77    309.64 o
  -2  20   5      822.94      586.70    137.58 o
  -1  20   5     1635.10     1805.08    190.07 o
   0  20   5     6617.13     6839.25    336.93 o
   1  20   5     7729.39     7966.94    364.88 o
   2  20   5     3291.33     3138.81    244.50 o
   3  20   5       42.38      186.62    122.75 o
   4  20   5     1453.99     1524.03    418.99 o
  -2  21   5     4332.51     4996.04    301.18 o
  -1  21   5     8656.85     9144.82    384.68 o
   0  21   5     1697.52     1899.05    203.75 o
   1  21   5      157.61      191.44    126.91 o
 -13   0   6     5008.43     5393.76    627.28 o
 -12   0   6      783.63      374.50    344.28 o
 -11   0   6      136.13      359.38    187.91 o
 -10   0   6     6947.11     6516.98    344.43 o
  -9   0   6    16501.48    16261.70    458.10 o
  -8   0   6    20279.79    21530.67    514.32 o
  -7   0   6      784.37      567.33    146.46 o
  -6   0   6    20087.72    19353.64    387.19 o
  -5   0   6    28470.21    28037.94    436.53 o
  -4   0   6    47897.54    47492.66    583.84 o
  -3   0   6      144.56      191.48     28.41 o
  -2   0   6     2569.23     3045.76     86.89 o
  -1   0   6    26542.24    25482.88    541.03 o
   0   0   6     4933.52     4961.85     98.34 o
   1   0   6    30666.54    28697.89    395.34 o
   2   0   6     6801.95     7348.91    147.36 o
   3   0   6    13398.16    13319.72    239.07 o
   4   0   6    60902.84    61292.89    865.13 o
   5   0   6    35067.91    34411.26    753.81 o
   6   0   6     1622.92     1544.97    155.62 o
   7   0   6     2494.72     2553.60    331.17 o
   8   0   6    11909.65    11729.80    812.91 o
   9   0   6    10892.46    11486.33    499.26 o
  10   0   6     3388.84     4021.56    335.51 o
  11   0   6        8.42      132.43    196.68 o
  12   0   6     1543.28     1332.90    401.76 o
 -13   1   6     1007.13      929.62    279.91 o
 -12   1   6     6561.56     6471.77    407.99 o
 -11   1   6    10456.32    10832.82    449.41 o
 -10   1   6     4520.76     5064.20    215.37 o
  -9   1   6      597.24      499.03     82.04 o
  -8   1   6     2100.85     2017.27    121.79 o
  -7   1   6    27938.30    27598.31    384.50 o
  -6   1   6    11632.83    11183.37    187.46 o
  -5   1   6    12598.68    12744.26    181.11 o
  -4   1   6     5808.39     5652.79     92.14 o
  -3   1   6    22157.46    22024.53    220.11 o
  -2   1   6    67558.72    66662.70    548.55 o
  -1   1   6     5900.06     5598.40     88.26 o
   0   1   6     3094.36     2981.77     52.60 o
   1   1   6    11845.97    11712.07    116.70 o
   2   1   6    46976.07    45478.29    403.52 o
   3   1   6    13839.29    13339.84    168.69 o
   4   1   6      627.77      591.45     47.62 o
   5   1   6     5947.81     6540.98    167.02 o
   6   1   6    16627.63    17082.14    355.43 o
   7   1   6    18927.60    19417.60    380.43 o
   8   1   6     8880.48     8635.44    345.85 o
   9   1   6      833.98      513.30    114.48 o
  10   1   6     8953.04     9239.59    374.47 o
  11   1   6     7830.18     8361.13    413.86 o
  12   1   6     1313.53     1572.48    346.45 o
 -13   2   6     6806.23     8465.65    636.98 o
 -12   2   6     2476.10     2274.62    256.80 o
 -11   2   6     1539.26     1325.42    178.62 o
 -10   2   6     5667.72     6026.39    270.68 o
  -9   2   6     3740.91     4142.34    182.15 o
  -8   2   6    12603.71    12853.38    266.01 o
  -7   2   6     1242.04     1186.04     84.30 o
  -6   2   6     4820.94     4758.79    140.45 o
  -5   2   6    10215.38     9856.10    192.90 o
  -4   2   6    27822.99    28033.21    281.40 o
  -3   2   6      563.42      527.38     29.25 o
  -2   2   6     1685.23     1973.65     38.51 o
  -1   2   6    37139.98    37664.76    313.38 o
   0   2   6      784.01      996.72     32.15 o
   1   2   6    26217.89    24637.11    200.78 o
   2   2   6      137.28      154.42     20.63 o
   3   2   6    12951.17    12972.58    165.60 o
   4   2   6    46195.75    47153.21    473.99 o
   5   2   6    13236.18    13351.40    293.80 o
   6   2   6     2157.67     2099.27    118.83 o
   7   2   6      421.02      414.62     78.58 o
   8   2   6     3770.19     4092.10    202.39 o
   9   2   6     6208.05     6433.93    276.19 o
  10   2   6     2713.83     2825.55    214.83 o
  11   2   6       34.79      238.66    157.01 o
  12   2   6      130.43       -1.78    221.47 o
 -13   3   6      185.15       63.47    196.80 o
 -12   3   6     1560.91     1362.14    305.04 o
 -11   3   6     4203.70     3809.76    298.13 o
 -10   3   6     2220.61     2246.87    169.97 o
  -9   3   6       44.60      -36.39     57.92 o
  -8   3   6     3138.15     3352.69    154.00 o
  -7   3   6     3053.92     2996.44    120.83 o
  -6   3   6     5990.18     5264.42    155.00 o
  -5   3   6      964.90      852.80     62.00 o
  -4   3   6     4210.63     3866.70     88.42 o
  -3   3   6     5768.54     5972.73     84.62 o
  -2   3   6     9563.88     9451.82    107.80 o
  -1   3   6    10289.05    11634.22    171.62 o
   0   3   6     3762.46     4425.85     92.83 o
   1   3   6     5295.46     5654.81     76.98 o
   2   3   6    23587.98    22661.26    230.45 o
   3   3   6    13736.82    14135.77    178.04 o
   4   3   6      169.93      136.95     31.94 o
   5   3   6     2121.58     2038.01    103.41 o
   6   3   6     1215.69     1159.82     94.18 o
   7   3   6     4105.82     3820.84    183.68 o
   8   3   6     8670.46     8508.69    294.54 o
   9   3   6        3.31       14.59     85.11 o
  10   3   6     1729.98     1819.88    180.88 o
  11   3   6     1605.24     1232.83    242.54 o
  12   3   6      282.61      268.52    205.12 o
 -13   4   6      639.34      414.23    247.59 o
 -12   4   6       32.51       99.62    164.07 o
 -11   4   6       58.52     -100.73    100.73 o
 -10   4   6      678.24      785.88    130.66 o
  -9   4   6        5.12       36.91     75.88 o
  -8   4   6      872.61      787.00     86.90 o
  -7   4   6      625.81      603.36     68.53 o
  -6   4   6      292.07      275.12     46.85 o
  -5   4   6       48.24       28.80     30.24 o
  -4   4   6       77.29       60.61     23.44 o
  -3   4   6      962.02     1133.01     40.78 o
  -2   4   6      998.70      933.61     35.71 o
  -1   4   6    10134.26    10376.74    147.17 o
   0   4   6    10073.78    10727.10    146.56 o
   1   4   6    27427.70    28071.50    257.13 o
   2   4   6     2024.46     2253.54     59.47 o
   3   4   6    12540.79    13351.57    181.37 o
   4   4   6     4098.20     4058.02    146.06 o
   5   4   6        4.74       10.33     40.13 o
   6   4   6      296.35      352.71     64.14 o
   7   4   6     1421.37     1583.10    125.64 o
   8   4   6      368.34      343.47     87.94 o
   9   4   6       12.01      120.01     91.83 o
  10   4   6      507.71      401.00    126.42 o
  11   4   6      109.68       10.15    146.00 o
  12   4   6      237.62      470.72    224.26 o
 -12   5   6      128.20      211.27    171.86 o
 -11   5   6      269.46      253.16    133.85 o
 -10   5   6     1008.21     1098.93    156.75 o
  -9   5   6     1084.89      753.52    111.05 o
  -8   5   6       88.81       45.57     56.36 o
  -7   5   6      242.82      207.85     53.95 o
  -6   5   6      876.56      856.89     88.07 o
  -5   5   6       16.95       24.15     30.92 o
  -4   5   6     5802.62     6899.30    149.87 o
  -3   5   6      214.73      346.38     26.53 o
  -2   5   6      405.18      347.23     26.12 o
  -1   5   6      198.02      444.85     35.37 o
   0   5   6     1893.88     1897.76     55.53 o
   1   5   6     5781.20     5617.26     90.35 o
   2   5   6      515.22      469.51     30.54 o
   3   5   6     4830.39     6018.47    120.27 o
   4   5   6       10.03       20.80     29.01 o
   5   5   6       78.24       96.33     43.63 o
   6   5   6     3751.08     3497.39    147.85 o
   7   5   6      245.93      201.32     73.70 o
   8   5   6      102.71      170.72     80.24 o
   9   5   6        9.35       16.80     91.51 o
  10   5   6      732.97      431.08    150.61 o
  11   5   6      432.64      367.69    171.65 o
  12   5   6      917.06      831.82    330.18 o
 -12   6   6      571.51      384.56    194.51 o
 -11   6   6      163.07      230.60    141.99 o
 -10   6   6     3741.76     3878.42    259.96 o
  -9   6   6     5160.49     5559.75    286.93 o
  -8   6   6      365.93      281.53     70.03 o
  -7   6   6     1365.61     1271.91     89.28 o
  -6   6   6      283.14      192.56     48.43 o
  -5   6   6     8900.50     8195.26    175.15 o
  -4   6   6    11478.71    11034.88    161.30 o
  -3   6   6     2525.60     2239.61     73.09 o
  -2   6   6    28261.91    31030.73    288.10 o
  -1   6   6     4141.00     4089.55     69.60 o
   0   6   6    31365.70    30708.21    277.11 o
   1   6   6    11029.43    12008.53    140.59 o
   2   6   6      889.76     1038.52     43.87 o
   3   6   6     1941.81     1808.93     72.04 o
   4   6   6     4072.64     3668.16    123.48 o
   5   6   6    12781.57    13277.58    250.41 o
   6   6   6     7301.52     7391.44    214.43 o
   7   6   6      214.92      263.07     77.42 o
   8   6   6     1143.29     1300.74    141.16 o
   9   6   6     4331.23     4343.51    264.07 o
  10   6   6     3496.21     3349.77    288.69 o
  11   6   6      288.14      257.27    165.98 o
 -12   7   6     2993.02     2564.31    311.28 o
 -11   7   6     5861.03     6010.76    373.03 o
 -10   7   6     3775.48     3676.25    255.36 o
  -9   7   6     2570.41     2567.76    301.80 o
  -8   7   6     8120.17     7922.81    306.13 o
  -7   7   6    13050.61    13347.38    255.14 o
  -6   7   6     5827.86     6012.80    179.07 o
  -5   7   6     3796.87     3990.42    119.23 o
  -4   7   6     1651.40     1548.92     67.71 o
  -3   7   6    22098.33    22202.89    272.07 o
  -2   7   6    13586.89    12979.81    205.33 o
  -1   7   6     8949.18     8688.38    125.26 o
   0   7   6       53.38       48.79     19.86 o
   1   7   6    19704.11    19443.22    220.46 o
   2   7   6    18028.32    17747.11    201.70 o
   3   7   6    48516.66    49758.77    494.25 o
   4   7   6       59.08       36.15     29.93 o
   5   7   6     9951.90     9875.63    214.06 o
   6   7   6     4042.10     4039.72    175.18 o
   7   7   6     5438.53     5283.18    232.37 o
   8   7   6     5417.38     5373.98    282.86 o
   9   7   6      504.71      329.13    134.86 o
  10   7   6     1474.34     1334.55    206.48 o
  11   7   6     4917.00     6181.37    548.10 o
 -12   8   6     1317.66     1059.31    280.24 o
 -11   8   6       29.68       58.16    133.34 o
 -10   8   6     7061.92     7719.78    406.58 o
  -9   8   6    15214.33    14255.95    417.36 o
  -8   8   6     7362.10     6699.35    301.55 o
  -7   8   6      604.34      603.88     76.76 o
  -6   8   6     2106.03     2082.81    120.76 o
  -5   8   6    18933.54    18163.28    263.59 o
  -4   8   6    24401.61    23781.99    277.68 o
  -3   8   6    12792.31    12367.44    188.76 o
  -2   8   6     7947.24     8284.40    133.43 o
  -1   8   6    20670.61    20057.62    232.73 o
   0   8   6    26689.69    24895.63    267.17 o
   1   8   6     2542.27     2132.88     69.74 o
   2   8   6     1471.96     1510.39     68.83 o
   3   8   6     5689.76     6055.98    127.00 o
   4   8   6    31171.45    33028.24    394.24 o
   5   8   6    25018.90    25572.35    331.09 o
   6   8   6     2138.90     1888.49    130.23 o
   7   8   6      248.47      102.95     81.08 o
   8   8   6     7263.83     7589.61    436.58 o
   9   8   6    13594.66    13595.66    508.26 o
  10   8   6     2310.75     2325.60    273.19 o
  11   8   6      121.02     -101.29    163.76 o
 -12   9   6     4015.09     3830.61    644.61 o
 -11   9   6     9953.45     8823.52    461.31 o
 -10   9   6     8444.92     8861.29    440.35 o
  -9   9   6      373.12      123.41    121.25 o
  -8   9   6     8981.96     8899.48    329.41 o
  -7   9   6    14583.71    14756.87    338.68 o
  -6   9   6    24028.92    24462.02    346.13 o
  -5   9   6     5366.27     5288.70    145.71 o
  -4   9   6     3322.11     3464.61    115.90 o
  -3   9   6    26956.27    26957.23    329.08 o
  -2   9   6    27604.26    26881.26    305.52 o
  -1   9   6    22608.28    23019.64    266.19 o
   0   9   6     2317.35     2541.40     87.00 o
   1   9   6    13194.92    13069.22    174.41 o
   2   9   6    58306.32    58510.36    576.73 o
   3   9   6    34748.23    34933.01    384.29 o
   4   9   6     3129.47     3475.33    118.80 o
   5   9   6     1731.09     1755.90     97.16 o
   6   9   6    28046.37    27987.37    449.56 o
   7   9   6    25413.43    25050.97    552.18 o
   8   9   6     4700.29     5017.07    328.54 o
   9   9   6        7.74       -4.52    128.57 o
  10   9   6     2534.58     2689.17    302.62 o
  11   9   6     7184.31     8192.46    521.66 o
 -11  10   6       30.16       43.89    154.47 o
 -10  10   6     5177.49     5746.77    367.11 o
  -9  10   6    10187.12    11159.55    471.29 o
  -8  10   6     6678.58     6727.87    313.67 o
  -7  10   6     2589.02     2576.90    206.99 o
  -6  10   6      167.36      162.22     55.20 o
  -5  10   6    20568.50    20587.80    320.22 o
  -4  10   6    21070.69    20877.86    303.51 o
  -3  10   6     6157.97     6392.82    151.47 o
  -2  10   6     1714.75     1811.71     79.98 o
  -1  10   6    13658.91    13320.64    187.18 o
   0  10   6    18005.86    17257.02    248.99 o
   1  10   6     4296.23     3789.00    107.72 o
   2  10   6      134.11      133.27     37.80 o
   3  10   6     5941.08     5797.43    134.22 o
   4  10   6    13064.73    13582.09    224.10 o
   5  10   6    11203.22    11231.89    232.96 o
   6  10   6     6722.85     6525.65    220.16 o
   7  10   6      594.01      510.34    127.81 o
   8  10   6    11901.96    12073.15    479.37 o
   9  10   6     7919.77     8561.63    489.00 o
  10  10   6     3391.10     3338.24    442.64 o
 -11  11   6     5054.46     4964.08    466.55 o
 -10  11   6     3653.55     3236.49    329.19 o
  -9  11   6        6.22      -64.54    112.30 o
  -8  11   6     1437.22     1410.17    178.37 o
  -7  11   6     5120.64     5464.63    270.99 o
  -6  11   6     9777.23     9727.67    296.34 o
  -5  11   6      633.18      567.87     73.65 o
  -4  11   6     1296.92     1270.83     82.14 o
  -3  11   6     9710.03     9874.03    185.88 o
  -2  11   6     9958.90    10161.32    259.79 o
  -1  11   6     6273.72     6259.25    136.77 o
   0  11   6       73.95       52.67     33.37 o
   1  11   6     8431.16     8739.29    159.38 o
   2  11   6    21911.21    22368.41    295.42 o
   3  11   6    14636.16    15297.70    278.65 o
   4  11   6      439.07      281.61     57.33 o
   5  11   6     7182.97     7122.21    272.33 o
   6  11   6     5852.70     5995.12    291.29 o
   7  11   6     4993.75     5310.78    290.67 o
   8  11   6     2958.36     3285.07    289.38 o
   9  11   6      429.69      608.88    178.94 o
  10  11   6     2280.63     1572.33    360.45 o
 -11  12   6       35.34      127.61    179.83 o
 -10  12   6      904.05      630.70    184.56 o
  -9  12   6     3960.30     4028.85    326.22 o
  -8  12   6     1605.26     1184.27    196.13 o
  -7  12   6      447.75      329.43    106.63 o
  -6  12   6        7.97      -36.30     73.45 o
  -5  12   6      401.40      432.50     77.76 o
  -4  12   6     5050.99     4886.73    164.05 o
  -3  12   6      192.59      165.75     47.46 o
  -2  12   6      707.74      729.78     59.46 o
  -1  12   6     1431.19     1524.22     83.52 o
   0  12   6     5445.65     5527.63    134.83 o
   1  12   6     1122.45     1141.15     71.74 o
   2  12   6       85.61       45.12     45.24 o
   3  12   6      936.72      955.08     82.55 o
   4  12   6     1749.58     1846.25    134.91 o
   5  12   6     2201.50     2149.79    236.15 o
   6  12   6      111.66       92.23    101.06 o
   7  12   6      128.80      -15.24    100.65 o
   8  12   6      294.10      355.60    154.23 o
   9  12   6      608.14      715.89    191.87 o
  10  12   6      879.75      981.26    235.42 o
 -10  13   6      344.58      624.48    191.62 o
  -9  13   6     1676.04     1857.49    335.46 o
  -8  13   6       74.48       83.96    122.45 o
  -7  13   6      896.47      919.27    155.05 o
  -6  13   6        0.28       92.16     86.23 o
  -5  13   6      443.63      469.31    131.63 o
  -4  13   6        0.35       15.58     53.73 o
  -3  13   6       21.60       40.98     46.52 o
  -2  13   6     1027.21     1157.17     95.45 o
  -1  13   6      242.99      187.71     57.54 o
   0  13   6      127.46      129.52     45.59 o
   1  13   6      281.09      202.25     51.83 o
   2  13   6        0.39      -14.39     46.77 o
   3  13   6      386.26      409.84     74.49 o
   4  13   6      154.94      132.79     78.85 o
   5  13   6       59.41       32.39     83.92 o
   6  13   6       75.65      -74.87     97.32 o
   7  13   6      400.18      156.03    142.47 o
   8  13   6     1850.25     1309.09    315.32 o
   9  13   6        8.34       48.83    151.78 o
 -10  14   6     1460.89     1230.16    230.57 o
  -9  14   6      908.64      648.67    251.93 o
  -8  14   6     1107.15      888.52    181.79 o
  -7  14   6       87.40       97.95    107.06 o
  -6  14   6     1308.15     1091.09    154.09 o
  -5  14   6     3022.63     3063.33    219.90 o
  -4  14   6     2738.19     2575.02    167.36 o
  -3  14   6     3346.99     3164.99    154.19 o
  -2  14   6       54.11       59.96     52.19 o
  -1  14   6     1609.17     1754.21    102.08 o
   0  14   6     1782.46     1705.67    115.80 o
   1  14   6     1309.43     1498.19    115.32 o
   2  14   6      248.62      238.71     72.21 o
   3  14   6      750.78      632.08    126.45 o
   4  14   6     1825.89     2136.61    179.99 o
   5  14   6      739.16      671.73    126.04 o
   6  14   6       56.70      -16.75     94.93 o
   7  14   6      155.19       95.07    124.07 o
   8  14   6      127.16      350.66    163.30 o
   9  14   6     3056.86     2097.64    374.43 o
  -9  15   6      325.57      193.51    162.49 o
  -8  15   6     4515.25     4509.82    341.41 o
  -7  15   6     5341.77     5808.03    545.12 o
  -6  15   6     4793.16     4566.94    476.37 o
  -5  15   6     1238.86      927.04    141.29 o
  -4  15   6      978.05      911.21    126.53 o
  -3  15   6     3191.83     3073.01    193.86 o
  -2  15   6    13481.83    13870.93    401.48 o
  -1  15   6     3351.84     3253.83    157.10 o
   0  15   6       68.30       16.09     63.13 o
   1  15   6     1218.51     1070.66    120.48 o
   2  15   6     6310.49     6289.65    280.72 o
   3  15   6    11458.76    11834.87    366.55 o
   4  15   6       33.83       50.05     88.27 o
   5  15   6     2378.69     2132.04    195.90 o
   6  15   6     1931.93     2038.38    199.37 o
   7  15   6     4329.75     4211.03    290.50 o
   8  15   6     1575.79     1384.48    225.68 o
  -8  16   6     4427.80     4237.06    313.09 o
  -7  16   6      325.34      329.74    227.65 o
  -6  16   6      902.04     1076.66    166.68 o
  -5  16   6     8218.34     8052.89    482.61 o
  -4  16   6    11498.03    11208.06    482.38 o
  -3  16   6     4240.78     4191.21    330.67 o
  -2  16   6     1284.73     1305.54    162.94 o
  -1  16   6    13106.85    13156.97    326.40 o
   0  16   6    11537.67    11995.90    337.83 o
   1  16   6     6684.72     6654.40    282.27 o
   2  16   6     3491.55     3555.64    285.82 o
   3  16   6     2161.70     2166.72    185.95 o
   4  16   6    10515.23    10793.01    389.39 o
   5  16   6     2315.67     2410.53    223.87 o
   6  16   6      856.33     1254.88    173.64 o
   7  16   6       93.22       94.84    132.47 o
   8  16   6     4074.56     3895.32    407.44 o
  -8  17   6      998.87     1242.86    205.37 o
  -7  17   6     9152.34     9256.94    479.68 o
  -6  17   6     7485.91     7439.59    376.98 o
  -5  17   6      663.90      693.40    142.88 o
  -4  17   6      281.54      369.58    113.23 o
  -3  17   6    11809.15    11540.79    430.18 o
  -2  17   6    17393.95    15657.98    428.90 o
  -1  17   6     2380.75     2337.49    171.06 o
   0  17   6     1077.10      846.72    123.56 o
   1  17   6     6315.26     6136.37    273.73 o
   2  17   6    20004.22    20441.90    500.38 o
   3  17   6    11471.78    11549.85    390.11 o
   4  17   6     2302.04     1906.75    191.10 o
   5  17   6      690.25      735.99    153.88 o
   6  17   6     4471.87     4866.31    308.54 o
   7  17   6     4857.77     4888.65    369.48 o
  -7  18   6      258.17       30.04    136.27 o
  -6  18   6     1264.40     1137.78    174.13 o
  -5  18   6     2123.89     2385.84    207.11 o
  -4  18   6      959.18     1082.55    189.60 o
  -3  18   6     1239.97     1053.36    145.98 o
  -2  18   6      504.92      304.05    103.15 o
  -1  18   6     7802.50     7853.67    322.15 o
   0  18   6     9232.04     9166.80    350.24 o
   1  18   6     5326.60     5465.19    308.10 o
   2  18   6      374.55      208.61    104.60 o
   3  18   6     2640.82     2878.56    224.22 o
   4  18   6    10376.55    10411.15    411.76 o
   5  18   6     7722.26     6998.48    359.18 o
   6  18   6     1955.89     1632.46    260.87 o
  -6  19   6     3020.86     2903.88    249.08 o
  -5  19   6     1979.31     2090.11    369.14 o
  -4  19   6      299.56      215.75    114.90 o
  -3  19   6     1815.03     1907.77    185.09 o
  -2  19   6     5612.14     5437.14    289.85 o
  -1  19   6     3059.15     3087.95    220.70 o
   0  19   6      391.12      396.96    118.61 o
   1  19   6     5001.67     4813.65    376.48 o
   2  19   6     8606.16     8439.96    384.15 o
   3  19   6     4086.22     4466.53    279.22 o
   4  19   6      613.68      290.64    135.71 o
   5  19   6      569.09      478.01    177.33 o
  -4  20   6     2289.35     2295.63    304.71 o
  -3  20   6     1812.77     1441.77    227.28 o
  -2  20   6      548.55      305.37    124.38 o
  -1  20   6     2871.18     2954.92    282.02 o
   0  20   6     3190.54     3179.33    256.72 o
   1  20   6     1487.74     1696.26    187.84 o
   2  20   6        0.80       11.05    108.69 o
   3  20   6      981.06      988.59    189.04 o
  -2  21   6      405.98      242.48    457.51 o
  -1  21   6      206.61      218.98    120.95 o
   0  21   6      230.53      128.21    114.76 o
   1  21   6      100.66       82.99    117.00 o
 -13   1   7      237.07      374.80    241.36 o
 -12   1   7      183.04      170.45    152.09 o
 -11   1   7     2728.23     2962.91    388.49 o
 -10   1   7      616.68      564.83    101.27 o
  -9   1   7     3698.89     3529.82    167.95 o
  -8   1   7     3858.92     3937.04    165.66 o
  -7   1   7     3554.20     3447.92    134.33 o
  -6   1   7      953.00     1061.98     66.11 o
  -5   1   7     4486.20     4753.63    114.35 o
  -4   1   7     1142.13     1097.91     55.65 o
  -3   1   7    11421.95    11379.29    137.67 o
  -2   1   7     2178.03     1838.09     43.48 o
  -1   1   7     9118.55     9438.49    100.28 o
   0   1   7    12708.54    13087.36    120.44 o
   1   1   7     6141.14     6136.46     78.97 o
   2   1   7     6888.69     7545.18    122.80 o
   3   1   7      104.63      139.38     24.91 o
   4   1   7     1158.98     1295.66     67.30 o
   5   1   7     3933.96     4208.89    146.59 o
   6   1   7     4635.25     4494.92    189.71 o
   7   1   7     1554.63     1440.18    118.64 o
   8   1   7      284.82       75.12     69.88 o
   9   1   7      345.83      386.54     99.72 o
  10   1   7      719.91      852.35    138.25 o
  11   1   7      712.81      729.23    169.19 o
  12   1   7       32.59      180.40    252.74 o
 -13   2   7      631.37      518.31    259.22 o
 -12   2   7      157.78      -71.65    137.23 o
 -11   2   7     1652.94     1936.52    270.76 o
 -10   2   7     6302.74     5924.08    267.30 o
  -9   2   7     8081.80     8066.77    248.33 o
  -8   2   7      403.95      417.21     70.41 o
  -7   2   7     7858.82     8244.00    198.33 o
  -6   2   7    14208.34    13846.77    212.84 o
  -5   2   7     9894.20     9868.69    198.87 o
  -4   2   7    11263.57    11174.12    149.56 o
  -3   2   7       43.09       95.18     17.24 o
  -2   2   7    26525.99    25800.22    245.65 o
  -1   2   7    24769.79    24985.94    222.71 o
   0   2   7     9213.22     9292.92     99.67 o
   1   2   7     2801.26     2423.83     46.10 o
   2   2   7     3906.74     4109.34     75.98 o
   3   2   7     8422.46     8406.90    132.99 o
   4   2   7    13494.01    12473.72    193.98 o
   5   2   7      869.30      677.68     70.91 o
   6   2   7      214.74      263.21     60.11 o
   7   2   7     6283.89     6164.20    233.25 o
   8   2   7     4220.47     4310.07    212.26 o
   9   2   7     3778.76     3897.77    214.95 o
  10   2   7     1006.60      962.67    154.20 o
  11   2   7       88.02      -72.78    164.60 o
  12   2   7     1187.30      914.27    249.29 o
 -13   3   7     2562.18     2408.31    636.66 o
 -12   3   7     6981.89     7986.65    458.05 o
 -11   3   7     4281.21     4916.50    348.78 o
 -10   3   7      698.41      676.68    117.20 o
  -9   3   7     4193.36     3967.52    176.63 o
  -8   3   7    23287.28    22899.02    358.40 o
  -7   3   7    11960.77    12000.78    231.65 o
  -6   3   7     3917.92     3931.06    134.48 o
  -5   3   7     1391.67     1303.99     83.25 o
  -4   3   7    27988.17    28969.87    307.46 o
  -3   3   7    41022.13    39827.30    343.10 o
  -2   3   7    23400.30    23194.88    209.42 o
  -1   3   7       12.60       15.67     20.29 o
   0   3   7      512.13      694.78     36.80 o
   1   3   7    11866.90    10420.26    124.35 o
   2   3   7    35605.84    35196.96    309.03 o
   3   3   7     1760.73     1661.07     62.67 o
   4   3   7     3305.32     3265.68    106.93 o
   5   3   7     7036.05     6345.05    245.42 o
   6   3   7    19873.47    19351.57    358.41 o
   7   3   7    10691.15    10497.53    316.86 o
   8   3   7      391.36      353.63     87.96 o
   9   3   7     4073.78     4082.79    241.74 o
  10   3   7     9222.49     9880.76    484.07 o
  11   3   7     5289.61     5536.65    468.86 o
  12   3   7     1567.34     1046.94    283.30 o
 -13   4   7     2553.53     2328.00    339.54 o
 -12   4   7        1.75       29.06    168.08 o
 -11   4   7     4033.54     4249.33    315.84 o
 -10   4   7    13571.89    14104.20    400.05 o
  -9   4   7     8842.21     9197.91    380.76 o
  -8   4   7     2479.34     2848.84    167.28 o
  -7   4   7     1311.64     1299.92     89.56 o
  -6   4   7    29799.73    29502.37    409.70 o
  -5   4   7    61891.91    63796.88    669.49 o
  -4   4   7    53458.50    55762.24    488.40 o
  -3   4   7     1661.16     1897.57     59.40 o
  -2   4   7    25736.44    24027.27    224.05 o
  -1   4   7    98721.22   100112.59    995.64 o
   0   4   7    84325.82    85783.20    851.26 o
   1   4   7    32183.19    33866.18    324.57 o
   2   4   7     1638.81     1502.49     50.39 o
   3   4   7    20779.15    20325.68    243.42 o
   4   4   7    35098.70    34141.05    454.64 o
   5   4   7    11094.17    11349.46    221.19 o
   6   4   7       11.88       10.76     47.47 o
   7   4   7    12505.30    12051.29    299.94 o
   8   4   7    18445.72    18644.71    400.15 o
   9   4   7    11138.52    12230.63    418.27 o
  10   4   7     1385.90     1693.21    196.36 o
  11   4   7      492.93      533.03    192.44 o
  12   4   7     9072.07     9067.82    569.21 o
 -12   5   7     7071.28     7269.20    490.68 o
 -11   5   7     5620.80     5608.51    324.11 o
 -10   5   7      222.96      188.90    107.42 o
  -9   5   7     3215.48     3222.82    191.96 o
  -8   5   7    20222.94    20394.93    406.86 o
  -7   5   7    28857.69    29807.06    437.95 o
  -6   5   7    12132.91    12358.76    222.18 o
  -5   5   7     4417.13     4495.53    135.90 o
  -4   5   7    32108.59    32509.57    311.45 o
  -3   5   7    54340.95    54917.96    485.61 o
  -2   5   7    45399.63    47682.36    413.70 o
  -1   5   7     9153.42    10191.66    162.62 o
   0   5   7    20605.65    21681.38    265.65 o
   1   5   7    74674.05    77812.05    681.04 o
   2   5   7    38365.93    37712.19    342.76 o
   3   5   7     6324.10     5975.55    127.98 o
   4   5   7     2094.72     1845.40     87.51 o
   5   5   7    20414.66    20164.11    337.42 o
   6   5   7    13912.84    13440.72    263.83 o
   7   5   7     3262.38     3334.31    231.29 o
   8   5   7      330.86      358.22    100.74 o
   9   5   7     2157.63     2521.98    199.08 o
  10   5   7    14086.19    13617.57    559.15 o
  11   5   7     8070.36     8201.39    525.03 o
 -12   6   7        3.10       75.91    174.94 o
 -11   6   7     1666.76     1722.65    221.47 o
 -10   6   7     6482.17     6623.88    332.76 o
  -9   6   7    14114.02    14130.79    407.64 o
  -8   6   7      354.10      322.58     82.65 o
  -7   6   7     9223.33     9001.83    212.56 o
  -6   6   7    12621.59    13027.97    241.70 o
  -5   6   7    28241.09    27023.37    346.90 o
  -4   6   7     6385.28     6135.35    113.75 o
  -3   6   7      313.06      313.94     33.41 o
  -2   6   7    21639.01    21725.07    222.18 o
  -1   6   7    49567.27    48976.30    572.62 o
   0   6   7    38361.38    40959.98    399.83 o
   1   6   7    20886.40    22924.58    234.98 o
   2   6   7     3148.32     3100.08     87.09 o
   3   6   7    21395.12    20875.71    264.06 o
   4   6   7    21628.70    20996.58    309.35 o
   5   6   7     5118.42     5157.13    173.22 o
   6   6   7       78.91      153.63     55.03 o
   7   6   7    11762.78    11153.26    293.79 o
   8   6   7    10788.79    10446.47    357.55 o
   9   6   7    10962.01    11340.45    422.66 o
  10   6   7      523.40      529.04    161.25 o
  11   6   7     1998.96     1843.42    242.03 o
 -12   7   7     1436.53     1389.49    269.76 o
 -11   7   7     1672.26     1583.52    218.86 o
 -10   7   7      152.13       29.34    103.29 o
  -9   7   7     4855.50     4138.42    252.44 o
  -8   7   7    21657.69    20967.56    457.50 o
  -7   7   7    10466.46    10640.71    238.43 o
  -6   7   7      494.08      516.38     57.57 o
  -5   7   7     1065.76     1003.88     63.40 o
  -4   7   7    13700.90    13826.79    203.30 o
  -3   7   7    29624.65    31524.61    351.80 o
  -2   7   7     5980.78     5602.63    123.58 o
  -1   7   7     2494.67     2896.67     66.04 o
   0   7   7     3551.18     3027.29     77.88 o
   1   7   7    20722.61    21155.27    242.13 o
   2   7   7    13626.70    14407.75    195.59 o
   3   7   7     2466.54     2413.62     89.13 o
   4   7   7      351.90      243.06     56.09 o
   5   7   7     1836.59     2014.51    111.99 o
   6   7   7     1367.22     1252.03    110.98 o
   7   7   7     3781.59     3478.16    201.06 o
   8   7   7       48.83      -23.06     86.28 o
   9   7   7     3717.00     3476.40    281.96 o
  10   7   7      978.91      957.58    185.56 o
  11   7   7     2212.56     2156.08    288.46 o
 -12   8   7        1.28      129.87    177.74 o
 -11   8   7       24.82     -100.82    128.32 o
 -10   8   7      815.28     1055.92    181.11 o
  -9   8   7     1262.86     1201.10    155.89 o
  -8   8   7     1134.98     1003.11    137.25 o
  -7   8   7      526.94      401.04     71.37 o
  -6   8   7      634.90      524.66     59.11 o
  -5   8   7     1573.20     1708.89     82.59 o
  -4   8   7      140.51      172.80     38.63 o
  -3   8   7      364.52      419.99     42.54 o
  -2   8   7       11.36       16.73     23.17 o
  -1   8   7       83.33       43.82     22.70 o
   0   8   7     2719.25     2944.36     75.27 o
   1   8   7     1215.99     1456.42     62.41 o
   2   8   7     1700.18     1841.89     75.90 o
   3   8   7       53.29      -20.00     29.41 o
   4   8   7      196.72      227.56     43.81 o
   5   8   7      443.51      263.57     49.32 o
   6   8   7     2445.83     2529.11    174.10 o
   7   8   7      833.35      631.86    125.56 o
   8   8   7      593.67      507.56    124.44 o
   9   8   7      287.77      153.07    133.24 o
  10   8   7      505.34      426.12    175.35 o
  11   8   7       91.53       79.73    179.66 o
 -12   9   7       84.71      256.50    227.04 o
 -11   9   7      299.77      236.45    151.43 o
 -10   9   7      169.87      322.06    138.63 o
  -9   9   7      288.09      272.31    103.06 o
  -8   9   7        9.73      -24.43     72.33 o
  -7   9   7     1809.14     1731.36    135.11 o
  -6   9   7     1688.81     1857.03     97.89 o
  -5   9   7      146.22      206.06     49.90 o
  -4   9   7     1738.96     1961.21     90.21 o
  -3   9   7     6269.33     6903.77    145.12 o
  -2   9   7     2391.54     2779.98     86.31 o
  -1   9   7      686.79      663.25     43.96 o
   0   9   7      405.25      441.88     38.35 o
   1   9   7     1174.46     1335.05     64.00 o
   2   9   7       57.68       59.29     33.11 o
   3   9   7      138.69      211.09     36.94 o
   4   9   7       36.72        3.92     37.48 o
   5   9   7     1610.41     1702.95     97.70 o
   6   9   7       23.52      127.07     65.23 o
   7   9   7      228.74      134.67     91.25 o
   8   9   7        4.33      -51.02    100.26 o
   9   9   7       99.16       84.46    126.61 o
  10   9   7       74.46      117.56    157.97 o
  11   9   7      242.83      206.41    185.53 o
 -11  10   7      474.29      482.76    183.53 o
 -10  10   7     2640.73     2544.22    254.74 o
  -9  10   7     5322.04     4313.02    295.32 o
  -8  10   7      159.93      132.37     93.75 o
  -7  10   7     1215.67     1192.29    135.80 o
  -6  10   7    14021.36    14150.46    339.34 o
  -5  10   7     8488.90     8728.71    217.39 o
  -4  10   7     4476.34     4560.15    122.25 o
  -3  10   7      518.17      534.67     57.51 o
  -2  10   7     2172.12     2249.46     85.39 o
  -1  10   7    11660.31    11805.63    204.67 o
   0  10   7     3229.38     3307.81     97.94 o
   1  10   7      134.49      107.22     34.11 o
   2  10   7       33.18       38.15     34.75 o
   3  10   7     1563.44     1596.34     83.13 o
   4  10   7     9456.13     9643.52    186.80 o
   5  10   7     8348.98     8598.73    248.49 o
   6  10   7      516.60      220.31     85.20 o
   7  10   7     5352.04     5313.10    308.86 o
   8  10   7     2542.40     2779.19    244.76 o
   9  10   7      702.15      608.87    169.79 o
  10  10   7       37.69     -138.64    142.57 o
 -11  11   7     1152.48      963.12    252.59 o
 -10  11   7      330.21      363.74    163.14 o
  -9  11   7     4486.15     4450.40    308.58 o
  -8  11   7    12602.51    13828.91    455.14 o
  -7  11   7     9842.32    10265.10    353.55 o
  -6  11   7     1009.92     1097.12    120.79 o
  -5  11   7      885.19      885.74     84.17 o
  -4  11   7    10167.83    10397.36    193.73 o
  -3  11   7    19270.47    19182.68    272.41 o
  -2  11   7    22584.05    22589.48    294.49 o
  -1  11   7      809.02      853.63     70.04 o
   0  11   7     7173.41     7255.99    151.77 o
   1  11   7    18039.74    17968.81    244.82 o
   2  11   7     8981.06     9140.59    182.21 o
   3  11   7     1656.76     1612.59     89.14 o
   4  11   7      291.84      236.15     56.91 o
   5  11   7     2812.79     3051.95    160.37 o
   6  11   7    16392.69    16423.49    436.22 o
   7  11   7    10749.61     9916.88    428.57 o
   8  11   7       48.41      -65.02    112.67 o
   9  11   7      954.72     1080.86    208.64 o
  10  11   7     3480.82     3932.86    363.44 o
 -11  12   7     1854.28     1690.58    270.90 o
 -10  12   7     5336.02     5251.09    386.96 o
  -9  12   7    10824.26    10521.29    513.33 o
  -8  12   7     1648.33     1821.38    230.63 o
  -7  12   7     2210.06     2223.41    186.97 o
  -6  12   7    14003.76    14523.70    395.84 o
  -5  12   7    11115.32    11877.66    274.81 o
  -4  12   7    13127.33    13672.09    229.46 o
  -3  12   7        9.32      -21.16     41.30 o
  -2  12   7     7451.91     7264.86    185.66 o
  -1  12   7    19549.29    19892.79    267.54 o
   0  12   7    15142.84    15107.94    231.42 o
   1  12   7      910.19      907.79     72.33 o
   2  12   7     1759.52     1924.39    100.87 o
   3  12   7    12512.31    12387.17    250.70 o
   4  12   7    19564.76    20077.21    437.82 o
   5  12   7    11368.03    11067.97    361.42 o
   6  12   7       61.41       25.59     87.08 o
   7  12   7     6980.18     6969.51    367.90 o
   8  12   7    14678.91    14968.95    998.73 o
   9  12   7     2292.14     2403.92    286.51 o
  10  12   7       55.22      141.26    189.52 o
 -10  13   7     1177.41      900.49    208.53 o
  -9  13   7     3790.21     3755.97    505.45 o
  -8  13   7    11664.29    11376.24    660.03 o
  -7  13   7    10651.01    10648.12    434.00 o
  -6  13   7     1857.56     1851.65    165.30 o
  -5  13   7       13.22      -21.19     69.24 o
  -4  13   7    12095.96    12527.44    240.01 o
  -3  13   7    28379.05    28757.80    485.99 o
  -2  13   7    17156.97    16691.24    283.34 o
  -1  13   7     2771.66     2760.07    133.35 o
   0  13   7     7785.44     8296.06    187.88 o
   1  13   7    26364.75    26568.99    370.05 o
   2  13   7    15625.60    15336.71    290.90 o
   3  13   7     4263.40     4488.40    185.04 o
   4  13   7      158.08      268.57     86.33 o
   5  13   7     7979.38     8165.94    383.95 o
   6  13   7    10460.91    10856.82    433.02 o
   7  13   7     4613.66     4608.74    308.09 o
   8  13   7     1270.19      963.28    220.29 o
   9  13   7     1728.68     1383.77    277.35 o
 -10  14   7     3721.23     4256.40    363.46 o
  -9  14   7     6386.21     6579.48    420.56 o
  -8  14   7      521.13      136.84    164.76 o
  -7  14   7      703.14      510.81    132.39 o
  -6  14   7     6951.81     6435.87    331.00 o
  -5  14   7    11704.09    12348.57    392.91 o
  -4  14   7     8909.33     9142.05    264.47 o
  -3  14   7       20.94        7.12     50.69 o
  -2  14   7    14154.74    14410.38    290.51 o
  -1  14   7    20977.15    20443.89    316.27 o
   0  14   7    11303.66    11209.16    287.39 o
   1  14   7      219.40       86.47     61.57 o
   2  14   7     1517.69     1383.89    113.72 o
   3  14   7    12166.11    12072.95    366.45 o
   4  14   7    13712.45    14374.53    450.38 o
   5  14   7     5695.77     5204.38    282.35 o
   6  14   7      127.94       55.13     99.28 o
   7  14   7     4796.18     5088.22    331.99 o
   8  14   7     3283.14     3971.36    340.07 o
   9  14   7     1513.46     1581.98    269.76 o
  -9  15   7      459.33      458.01    174.08 o
  -8  15   7     4124.80     4410.19    335.51 o
  -7  15   7     7876.52     7866.37    391.69 o
  -6  15   7     1081.04      911.67    163.21 o
  -5  15   7     1534.24     1423.21    183.73 o
  -4  15   7     4964.88     4994.55    319.13 o
  -3  15   7    10897.55    11181.10    300.44 o
  -2  15   7     5983.60     5979.66    199.17 o
  -1  15   7       58.52      -47.56     56.54 o
   0  15   7     2008.67     1934.40    157.24 o
   1  15   7     4865.67     5184.77    219.04 o
   2  15   7     6220.30     6156.07    345.27 o
   3  15   7     4113.60     4452.23    247.09 o
   4  15   7      491.05      409.09    113.16 o
   5  15   7     3620.57     4045.18    277.18 o
   6  15   7     4596.44     4744.51    290.08 o
   7  15   7      322.74      111.55    123.11 o
   8  15   7      128.92       47.49    142.19 o
  -8  16   7       37.31        1.38    130.57 o
  -7  16   7      899.66      646.09    219.93 o
  -6  16   7     1471.30     1488.60    178.63 o
  -5  16   7      862.48      868.42    137.92 o
  -4  16   7     3059.29     2899.29    203.87 o
  -3  16   7        4.36      -55.81     75.83 o
  -2  16   7      794.94      681.85     98.19 o
  -1  16   7     1096.60     1196.74    105.05 o
   0  16   7     3272.06     3176.11    175.86 o
   1  16   7        5.43       44.49     76.42 o
   2  16   7       93.18       33.55     84.06 o
   3  16   7      614.77      777.76    126.04 o
   4  16   7     2153.87     2001.24    186.04 o
   5  16   7     2236.37     2056.32    199.71 o
   6  16   7       88.53       30.39    117.06 o
   7  16   7      648.88      566.03    155.55 o
  -8  17   7      492.74      296.01    156.28 o
  -7  17   7       12.18       58.80    131.81 o
  -6  17   7        3.98      101.79    115.19 o
  -5  17   7       16.87      -69.81     95.70 o
  -4  17   7      106.97      199.44    117.31 o
  -3  17   7      607.71      720.56    117.52 o
  -2  17   7      278.94       63.77    110.87 o
  -1  17   7      108.34        1.15     77.96 o
   0  17   7      113.41      114.04     85.32 o
   1  17   7       76.71       58.17     87.78 o
   2  17   7      394.91      507.36    116.64 o
   3  17   7      192.95       61.71     94.09 o
   4  17   7      787.39      579.99    128.90 o
   5  17   7       22.69      130.65    114.74 o
   6  17   7       58.48      -10.74    124.96 o
   7  17   7      153.36      153.23    140.65 o
  -7  18   7      298.01      175.99    140.75 o
  -6  18   7       32.27       92.45    120.24 o
  -5  18   7      207.60      309.90    118.08 o
  -4  18   7       19.30       35.73     96.88 o
  -3  18   7     5769.99     4955.07    267.03 o
  -2  18   7      332.00      189.64     95.88 o
  -1  18   7      133.02       91.50     93.45 o
   0  18   7     1052.24      719.53    124.77 o
   1  18   7       40.97       15.05     89.97 o
   2  18   7     1702.29     1483.30    167.08 o
   3  18   7      310.75      547.98    126.85 o
   4  18   7     2962.03     3177.83    243.21 o
   5  18   7      589.49      400.52    137.79 o
   6  18   7       11.98      -46.13    127.18 o
  -6  19   7     1835.89     1311.33    230.53 o
  -5  19   7      460.80      413.36    133.16 o
  -4  19   7     4820.85     4772.82    375.94 o
  -3  19   7     1902.70     1884.05    183.33 o
  -2  19   7     2189.33     2263.58    279.97 o
  -1  19   7      320.93      239.93    110.33 o
   0  19   7     1132.15     1158.89    151.25 o
   1  19   7     4678.59     4384.66    258.69 o
   2  19   7     4264.32     4852.41    279.63 o
   3  19   7      678.72      355.64    128.75 o
   4  19   7      280.87      146.22    121.90 o
   5  19   7      305.30      144.12    135.94 o
  -4  20   7     1932.54     1862.39    192.30 o
  -3  20   7     1365.34     1068.79    155.72 o
  -2  20   7      745.52      637.90    134.63 o
  -1  20   7     5789.72     5404.97    285.77 o
   0  20   7     3513.63     3574.31    240.93 o
   1  20   7     1969.53     1710.13    299.24 o
   2  20   7      381.07      378.67    129.83 o
   3  20   7     2391.35     2271.87    216.82 o
  -1  21   7      203.25      152.62    111.99 o
   0  21   7      788.80      560.47    140.33 o
 -13   0   8      422.41      548.78    293.50 o
 -12   0   8      958.99     1132.92    420.91 o
 -11   0   8    14815.87    14902.29    809.57 o
 -10   0   8    19231.28    19735.55    612.87 o
  -9   0   8     8105.11     8316.75    363.81 o
  -8   0   8      940.24     1036.92    130.81 o
  -7   0   8    15326.97    15768.11    383.64 o
  -6   0   8    49655.66    48890.86    697.50 o
  -5   0   8    15481.86    14675.29    280.04 o
  -4   0   8     6886.78     7024.71    152.42 o
  -3   0   8    11886.06    11318.11    201.11 o
  -2   0   8    64271.02    62082.74    862.73 o
  -1   0   8    53233.89    50821.50    592.55 o
   0   0   8    12468.17    11706.32    188.97 o
   1   0   8     2600.89     2253.35     95.61 o
   2   0   8    37273.80    36354.23    444.47 o
   3   0   8    54307.56    53020.11    686.99 o
   4   0   8    24798.37    24476.51    433.12 o
   5   0   8     1201.84     1296.46    121.23 o
   6   0   8     9511.96     9124.08    342.46 o
   7   0   8     2812.30     2714.11    229.30 o
   8   0   8    20325.54    20296.78    592.86 o
   9   0   8     1692.27     1791.17    225.18 o
  10   0   8      299.92      302.02    194.04 o
  11   0   8     5450.79     5984.30    512.19 o
  12   0   8     2094.01     2040.51    642.81 o
 -13   1   8     8835.34     9265.31    560.97 o
 -12   1   8    10484.79    10241.05    855.72 o
 -11   1   8      645.70      520.35    160.12 o
 -10   1   8      250.75      151.54     85.38 o
  -9   1   8     6830.00     6937.91    233.95 o
  -8   1   8    16251.25    16395.82    354.06 o
  -7   1   8     7040.85     7194.65    180.39 o
  -6   1   8      373.33      274.93     43.79 o
  -5   1   8    14028.93    13443.03    187.51 o
  -4   1   8    31225.84    30887.77    295.73 o
  -3   1   8    18439.30    16392.41    175.95 o
  -2   1   8      749.60      658.94     28.62 o
  -1   1   8     6955.71     6937.78    109.67 o
   0   1   8    51832.17    50716.65    419.95 o
   1   1   8    19133.83    18938.75    188.05 o
   2   1   8    24011.83    24243.24    254.35 o
   3   1   8     2154.06     2144.38     71.80 o
   4   1   8    17257.35    17189.76    247.83 o
   5   1   8    43428.11    42865.65    531.47 o
   6   1   8    10762.07    10487.37    238.29 o
   7   1   8     5798.13     5583.40    226.08 o
   8   1   8     2173.79     2418.53    163.23 o
   9   1   8    12900.26    13591.48    378.38 o
  10   1   8     9541.09    10194.76    443.01 o
  11   1   8      969.12      828.15    193.76 o
  12   1   8        1.86     -229.16    229.16 o
 -13   2   8      701.63      480.51    249.88 o
 -12   2   8     2477.78     2295.55    254.04 o
 -11   2   8     7396.52     7313.03    365.92 o
 -10   2   8     2854.00     3308.31    219.16 o
  -9   2   8     8463.41     8970.38    306.08 o
  -8   2   8      449.37      274.71     62.79 o
  -7   2   8     2428.75     2366.28    108.95 o
  -6   2   8    20148.92    19563.30    276.98 o
  -5   2   8    30609.29    31485.95    365.88 o
  -4   2   8      169.89       55.26     19.99 o
  -3   2   8    12928.77    13208.02    143.11 o
  -2   2   8    21554.05    20535.52    199.45 o
  -1   2   8    20476.77    19170.35    196.51 o
   0   2   8     4767.82     4480.99     64.46 o
   1   2   8    10101.70     9883.46    107.59 o
   2   2   8    16480.37    15621.80    169.99 o
   3   2   8    41322.98    42232.16    422.04 o
   4   2   8    13575.20    13883.03    209.20 o
   5   2   8      204.20      148.93     46.61 o
   6   2   8     4380.66     4477.52    177.66 o
   7   2   8     4811.39     5268.02    219.44 o
   8   2   8    11983.10    12218.08    319.35 o
   9   2   8      791.47      613.68    142.65 o
  10   2   8      266.57       37.52    109.89 o
  11   2   8     3652.14     4120.58    464.70 o
  12   2   8     3044.16     3820.30    531.94 o
 -13   3   8     1628.19     1215.11    308.81 o
 -12   3   8     2830.48     3160.50    292.71 o
 -11   3   8       69.88      130.06    128.59 o
 -10   3   8      690.96      424.22    109.99 o
  -9   3   8      107.38      123.25     72.57 o
  -8   3   8      609.42      752.89     85.31 o
  -7   3   8     7357.21     7293.45    194.35 o
  -6   3   8      298.03      168.93     39.57 o
  -5   3   8     5555.45     5793.99    130.54 o
  -4   3   8    20632.29    21082.47    220.51 o
  -3   3   8     6128.92     5650.21     80.59 o
  -2   3   8      179.18      175.49     18.83 o
  -1   3   8     1145.79     1157.02     54.66 o
   0   3   8     3020.85     2598.93     72.70 o
   1   3   8    11590.19    11444.07    164.10 o
   2   3   8    36000.26    37102.27    324.74 o
   3   3   8       88.30       78.08     28.37 o
   4   3   8     7195.70     7445.17    154.06 o
   5   3   8    26344.58    26550.31    404.16 o
   6   3   8     5974.23     6220.01    208.60 o
   7   3   8     2817.76     2891.12    164.83 o
   8   3   8      719.64      836.68    109.81 o
   9   3   8     2462.03     2648.46    212.96 o
  10   3   8     2315.42     2370.87    220.07 o
  11   3   8      924.58      616.43    220.56 o
  12   3   8      353.00      426.63    226.30 o
 -13   4   8        9.76       77.85    222.23 o
 -12   4   8      189.80      190.93    143.99 o
 -11   4   8      509.20      516.55    153.02 o
 -10   4   8        4.27       -3.63     86.50 o
  -9   4   8      841.82      878.81    113.48 o
  -8   4   8     2300.02     2393.91    134.34 o
  -7   4   8      451.97      335.31     70.08 o
  -6   4   8       17.58       46.56     38.28 o
  -5   4   8      978.64      917.09     61.73 o
  -4   4   8        2.20      -19.70     19.70 o
  -3   4   8     5730.15     5939.25     95.46 o
  -2   4   8     6353.59     6780.27    110.33 o
  -1   4   8        7.65        1.28     24.62 o
   0   4   8     6046.42     7099.40    124.47 o
   1   4   8     2166.30     1917.73     54.66 o
   2   4   8     3437.86     4075.93     76.54 o
   3   4   8     4951.29     5583.17    112.85 o
   4   4   8      344.00      252.38     52.03 o
   5   4   8        0.09      -17.47     38.56 o
   6   4   8        2.63       41.98     51.01 o
   7   4   8        5.11       38.04     60.59 o
   8   4   8     2726.32     2726.41    188.62 o
   9   4   8       89.38       59.82     90.86 o
  10   4   8      371.62       73.95    118.02 o
  11   4   8     1583.35      972.73    230.79 o
 -12   5   8       65.70      285.83    171.19 o
 -11   5   8       82.11      -30.25    122.65 o
 -10   5   8      386.39      440.88    122.83 o
  -9   5   8       66.93      130.63     84.15 o
  -8   5   8      179.41      211.78     63.84 o
  -7   5   8      914.03     1012.91     89.00 o
  -6   5   8        1.68       19.39     37.09 o
  -5   5   8      681.93      742.77     52.34 o
  -4   5   8       90.44      109.93     23.25 o
  -3   5   8      248.40      473.45     35.44 o
  -2   5   8     3516.67     3201.92     83.62 o
  -1   5   8        7.32       33.88     30.03 o
   0   5   8     9316.46    10826.79    164.75 o
   1   5   8     7045.30     7031.67    115.95 o
   2   5   8     3067.19     3161.32     95.39 o
   3   5   8       21.50       36.19     25.51 o
   4   5   8      141.55      247.10     48.40 o
   5   5   8      299.77      262.43     67.25 o
   6   5   8     2740.58     2440.02    127.46 o
   7   5   8      124.48      123.81     68.40 o
   8   5   8       84.94       30.96     83.64 o
   9   5   8      424.06      500.43    138.03 o
  10   5   8     2855.07     3102.22    276.24 o
  11   5   8     1631.95     1343.83    264.77 o
 -12   6   8      619.43      697.68    276.69 o
 -11   6   8     2431.72     2178.57    215.16 o
 -10   6   8     4530.71     4276.05    283.04 o
  -9   6   8      748.54      687.69    125.07 o
  -8   6   8        5.43      -21.15     63.42 o
  -7   6   8      875.21      723.64     73.56 o
  -6   6   8    11283.52    11155.34    254.53 o
  -5   6   8     7986.06     7622.49    149.55 o
  -4   6   8      331.87      475.90     42.93 o
  -3   6   8     7511.85     8367.44    128.25 o
  -2   6   8     8347.73     7742.46    119.33 o
  -1   6   8    16434.73    16469.12    279.20 o
   0   6   8    11215.06    11547.68    188.61 o
   1   6   8    10742.15    12604.77    156.74 o
   2   6   8      577.49      340.04     34.49 o
   3   6   8     7001.40     6776.26    141.97 o
   4   6   8     8935.19     8769.10    194.06 o
   5   6   8     2309.09     2561.46    120.14 o
   6   6   8      144.60       60.12     50.97 o
   7   6   8     5995.28     6025.63    239.00 o
   8   6   8     3087.95     2721.94    203.60 o
   9   6   8      997.66     1172.22    212.62 o
  10   6   8      546.22      267.40    151.30 o
  11   6   8     1212.01     1118.76    280.65 o
 -12   7   8     4784.22     4916.73    409.21 o
 -11   7   8     1866.02     1518.69    213.19 o
 -10   7   8     1166.63     1113.71    173.79 o
  -9   7   8     6218.97     5810.57    412.26 o
  -8   7   8     7815.63     8404.75    314.63 o
  -7   7   8     4023.49     4172.04    162.36 o
  -6   7   8      295.08      208.94     46.86 o
  -5   7   8     8341.22     8294.06    161.77 o
  -4   7   8    21515.88    21105.46    277.23 o
  -3   7   8    23547.66    23493.71    279.75 o
  -2   7   8     2665.00     2500.40     77.26 o
  -1   7   8     2912.23     2733.98    130.90 o
   0   7   8    48001.75    50434.30    498.52 o
   1   7   8    60153.67    61039.29    543.96 o
   2   7   8     5878.47     5707.07    119.66 o
   3   7   8      220.44      207.31     36.76 o
   4   7   8    10238.58    10023.14    192.32 o
   5   7   8    17975.87    17831.98    319.68 o
   6   7   8    10218.75     9707.35    243.13 o
   7   7   8     1423.70     1274.36    156.13 o
   8   7   8      196.25      250.03    103.92 o
   9   7   8     7026.04     6617.49    395.11 o
  10   7   8    10210.22    11066.99    517.23 o
  11   7   8     2516.28     2204.59    340.09 o
 -12   8   8     1187.52     1217.06    254.10 o
 -11   8   8     9978.83    10333.84    495.62 o
 -10   8   8    14254.65    14601.69    548.28 o
  -9   8   8     2471.65     2078.57    187.20 o
  -8   8   8      519.29      456.27    101.67 o
  -7   8   8    14855.85    15088.92    338.08 o
  -6   8   8    24746.74    24645.59    333.89 o
  -5   8   8     6337.31     5891.81    158.57 o
  -4   8   8      273.01      435.40     47.85 o
  -3   8   8    18524.20    18657.11    242.67 o
  -2   8   8    27159.04    25889.21    292.53 o
  -1   8   8    28276.05    28193.39    484.26 o
   0   8   8      354.34      436.48     37.60 o
   1   8   8    18408.12    19390.46    234.92 o
   2   8   8    33787.20    34777.76    376.33 o
   3   8   8    31475.01    32762.88    374.76 o
   4   8   8    15158.40    15308.92    247.21 o
   5   8   8      430.28      304.81     54.87 o
   6   8   8    19752.54    20608.37    431.33 o
   7   8   8    21552.61    21338.96    501.76 o
   8   8   8     7655.40     7202.16    337.33 o
   9   8   8     2087.97     2145.32    228.44 o
  10   8   8       18.30     -124.30    130.90 o
  11   8   8     4268.60     4561.81    492.72 o
 -12   9   8     4480.39     5427.30    639.75 o
 -11   9   8     3209.22     2728.23    434.32 o
 -10   9   8     1300.63      792.93    167.15 o
  -9   9   8    13545.67    13766.58    402.52 o
  -8   9   8    17213.74    17963.62    426.24 o
  -7   9   8    18226.06    18035.73    381.67 o
  -6   9   8       74.73       59.27     53.60 o
  -5   9   8    11781.64    11678.15    219.57 o
  -4   9   8    16191.26    15678.39    237.51 o
  -3   9   8    18976.50    18378.77    246.98 o
  -2   9   8     6944.74     7238.82    131.47 o
  -1   9   8     9210.38     9503.09    156.09 o
   0   9   8    33232.92    33168.71    366.99 o
   1   9   8    18486.76    17700.75    227.45 o
   2   9   8     4307.10     4154.94    123.48 o
   3   9   8      517.15      545.65     56.46 o
   4   9   8    13935.98    13399.59    219.47 o
   5   9   8    33263.98    33260.67    420.21 o
   6   9   8    17998.60    18381.50    525.57 o
   7   9   8      892.47      884.59    130.08 o
   8   9   8     1383.84     1324.51    184.12 o
   9   9   8     7278.81     7314.37    407.01 o
  10   9   8     7612.05     8039.07    589.21 o
 -11  10   8     5774.03     5448.59    499.02 o
 -10  10   8     7436.86     8165.76    548.87 o
  -9  10   8     1871.01     2097.38    345.16 o
  -8  10   8      310.42       66.69    120.72 o
  -7  10   8    10200.59    10475.03    355.54 o
  -6  10   8    28748.17    29043.61    469.59 o
  -5  10   8    12799.82    12921.49    250.91 o
  -4  10   8      531.35      450.38     52.60 o
  -3  10   8     2220.65     2058.19     90.02 o
  -2  10   8    28232.50    28121.73    347.40 o
  -1  10   8    34265.21    35192.45    411.82 o
   0  10   8     3063.52     2996.79     93.67 o
   1  10   8     5949.06     6088.18    131.59 o
   2  10   8    25238.04    25464.87    324.09 o
   3  10   8    27119.58    27979.64    360.61 o
   4  10   8    18688.15    19105.00    377.24 o
   5  10   8      993.72      874.44    105.21 o
   6  10   8    10116.92    10217.79    330.18 o
   7  10   8    18172.17    19182.07    535.75 o
   8  10   8     3064.18     3501.82    319.16 o
   9  10   8     2268.95     2374.69    273.72 o
  10  10   8       56.76       92.64    159.69 o
 -11  11   8      100.77       -0.18    160.72 o
 -10  11   8      416.40      400.95    160.70 o
  -9  11   8     2556.62     2837.43    248.79 o
  -8  11   8     6095.73     6669.15    346.49 o
  -7  11   8     7613.98     8125.30    384.32 o
  -6  11   8      101.65       37.07     67.82 o
  -5  11   8     1162.37     1159.17    106.03 o
  -4  11   8    11433.00    11420.52    219.26 o
  -3  11   8     7590.05     7688.03    166.20 o
  -2  11   8     4608.27     4783.16    125.65 o
  -1  11   8     1592.36     1572.47     75.51 o
   0  11   8    13739.37    14229.77    222.56 o
   1  11   8    11404.91    11541.62    186.27 o
   2  11   8     2599.80     2390.97    101.39 o
   3  11   8        2.86      -12.11     44.07 o
   4  11   8     3828.81     3752.39    154.71 o
   5  11   8    10180.54    10484.20    281.43 o
   6  11   8    11870.44    11793.97    395.82 o
   7  11   8     1172.18      808.37    151.58 o
   8  11   8      669.38      480.66    159.39 o
   9  11   8     1644.17     1195.99    223.32 o
  10  11   8     3811.33     3549.99    351.27 o
 -11  12   8      860.50     1296.39    279.33 o
 -10  12   8     2816.80     2750.88    290.08 o
  -9  12   8       53.53       51.13    130.68 o
  -8  12   8      968.44     1011.38    164.01 o
  -7  12   8       30.45       86.49     92.66 o
  -6  12   8     1801.25     1708.49    145.79 o
  -5  12   8     2298.90     2465.31    139.77 o
  -4  12   8     1324.59     1558.68     99.67 o
  -3  12   8      503.84      434.96     59.28 o
  -2  12   8     1212.51     1263.84     78.03 o
  -1  12   8     2382.49     2519.08     98.18 o
   0  12   8       76.93       87.64     39.75 o
   1  12   8      903.40      809.94    108.52 o
   2  12   8     2172.39     2328.70    114.86 o
   3  12   8     3160.52     3183.52    142.05 o
   4  12   8     5287.77     5376.46    203.00 o
   5  12   8      509.19      402.68     96.11 o
   6  12   8      259.42      188.95     98.12 o
   7  12   8     1361.06     1417.16    209.20 o
   8  12   8     2036.93     2120.63    254.90 o
   9  12   8      193.95      144.72    165.93 o
 -10  13   8       56.45       87.64    149.79 o
  -9  13   8        3.07     -119.15    127.13 o
  -8  13   8     1130.22     1226.13    187.76 o
  -7  13   8      406.30      378.19    108.22 o
  -6  13   8      279.62      233.20     95.50 o
  -5  13   8        9.27       64.48     64.10 o
  -4  13   8      366.37      301.01     59.32 o
  -3  13   8     1641.34     1591.22     97.29 o
  -2  13   8       20.56        2.22     41.31 o
  -1  13   8      174.86      203.81     49.56 o
   0  13   8      166.95      106.37     45.67 o
   1  13   8      374.22      346.03     59.88 o
   2  13   8        0.56       55.46     50.56 o
   3  13   8      328.47      264.36     67.26 o
   4  13   8      312.15      330.06    132.71 o
   5  13   8       92.11      -31.91     82.22 o
   6  13   8        5.29       25.72    106.55 o
   7  13   8      425.95       80.16    117.80 o
   8  13   8      406.03      269.61    148.55 o
   9  13   8       66.10      164.70    167.22 o
 -10  14   8      284.05      317.10    181.78 o
  -9  14   8       66.16       43.08    143.51 o
  -8  14   8      409.70      284.05    144.41 o
  -7  14   8      873.87      795.00    147.68 o
  -6  14   8     1678.48     1840.15    216.23 o
  -5  14   8     1690.62     1601.79    153.06 o
  -4  14   8     1216.04     1221.44    108.40 o
  -3  14   8       62.27       91.37     53.51 o
  -2  14   8     2152.32     2241.54    147.62 o
  -1  14   8     7478.46     7709.53    192.04 o
   0  14   8     1786.36     1833.97    146.41 o
   1  14   8       17.71       10.97     53.69 o
   2  14   8      287.53      274.02     74.19 o
   3  14   8     4107.20     3928.16    210.44 o
   4  14   8     2374.89     2254.86    190.62 o
   5  14   8        4.85       -0.25     90.54 o
   6  14   8      166.65      137.00    108.48 o
   7  14   8      315.96      380.49    133.26 o
   8  14   8     4170.61     4015.60    525.72 o
  -9  15   8     2499.36     2375.97    273.83 o
  -8  15   8     4404.12     4090.67    447.07 o
  -7  15   8     1088.09     1021.34    164.07 o
  -6  15   8      282.32      340.14    115.90 o
  -5  15   8     2869.79     2871.78    301.59 o
  -4  15   8     2448.86     2358.26    185.96 o
  -3  15   8     5040.55     5416.40    206.19 o
  -2  15   8       46.32       27.21     56.49 o
  -1  15   8     1021.05      817.33     90.00 o
   0  15   8     1999.93     2381.72    141.77 o
   1  15   8     5456.23     5263.83    208.82 o
   2  15   8     4720.55     4517.69    235.00 o
   3  15   8       42.77      -20.88     77.62 o
   4  15   8     2672.05     2936.06    214.27 o
   5  15   8     5270.21     5086.70    291.69 o
   6  15   8     4266.88     4071.64    268.94 o
   7  15   8      896.67      738.69    159.11 o
   8  15   8        9.41      -86.95    135.18 o
  -8  16   8      122.82       43.28    135.79 o
  -7  16   8     5211.31     5291.94    544.75 o
  -6  16   8     6837.72     7063.56    356.49 o
  -5  16   8     3660.52     3701.92    368.13 o
  -4  16   8      391.28      551.26    117.65 o
  -3  16   8     7506.64     7552.63    315.04 o
  -2  16   8    12893.90    13033.51    314.14 o
  -1  16   8     4203.21     4807.35    194.43 o
   0  16   8     3830.26     3832.03    184.11 o
   1  16   8       95.01      136.50     73.07 o
   2  16   8    12372.89    13103.35    601.37 o
   3  16   8    13368.03    13722.89    406.39 o
   4  16   8     3677.21     3247.52    231.26 o
   5  16   8       90.99       48.52    108.65 o
   6  16   8     1839.57     1824.50    199.52 o
   7  16   8     4210.73     4651.67    320.38 o
  -8  17   8     9651.81    10251.61    643.49 o
  -7  17   8     5548.71     5907.41    349.03 o
  -6  17   8      154.21      -47.53    105.37 o
  -5  17   8     6571.05     6580.59    317.04 o
  -4  17   8    12328.29    12012.17    388.98 o
  -3  17   8     5813.09     6272.58    275.02 o
  -2  17   8     2060.66     1953.28    162.21 o
  -1  17   8     1033.57      977.16    111.77 o
   0  17   8    17895.14    17553.42    440.05 o
   1  17   8    19434.58    19244.76    465.20 o
   2  17   8     9627.40     9048.26    391.48 o
   3  17   8        9.73      -57.29     92.78 o
   4  17   8     6556.38     7177.77    339.52 o
   5  17   8     7106.50     7202.03    434.39 o
   6  17   8     3440.21     3355.45    266.84 o
  -7  18   8     5284.62     5530.11    346.94 o
  -6  18   8    10660.67    10670.19    435.84 o
  -5  18   8     2161.32     2498.44    207.77 o
  -4  18   8      574.21      328.67    111.52 o
  -3  18   8     1891.19     1970.41    173.88 o
  -2  18   8     9337.41     9314.48    329.03 o
  -1  18   8    13042.64    12817.06    380.03 o
   0  18   8      836.87      727.94    127.64 o
   1  18   8     2687.10     2777.49    247.57 o
   2  18   8     8760.33     8952.80    351.82 o
   3  18   8    10082.69    10077.34    385.71 o
   4  18   8     4972.99     4915.15    290.95 o
   5  18   8       12.60        3.77    139.81 o
  -5  19   8      165.36      225.97    122.78 o
  -4  19   8     2270.73     2332.11    199.16 o
  -3  19   8     5662.28     5448.41    412.62 o
  -2  19   8      295.66       83.55    109.63 o
  -1  19   8     2084.90     2034.42    174.74 o
   0  19   8     7086.41     6969.89    297.92 o
   1  19   8     9564.42     9217.08    351.85 o
   2  19   8     1295.90     1304.50    163.03 o
   3  19   8      138.71      108.33    111.73 o
   4  19   8     4764.79     4648.67    292.64 o
  -4  20   8     1037.66      695.27    140.94 o
  -3  20   8      767.28      575.53    173.38 o
  -2  20   8     2007.76     1663.18    220.20 o
  -1  20   8     4934.94     5022.10    437.24 o
   0  20   8      505.24      478.62    121.15 o
   1  20   8      496.91      299.33    116.78 o
   2  20   8     1554.70     1633.20    181.35 o
   3  20   8     2379.50     1946.29    199.72 o
 -13   1   9      928.78      732.51    228.18 o
 -12   1   9      742.59      587.37    200.23 o
 -11   1   9      101.77       82.11    123.56 o
 -10   1   9     3678.46     3789.41    201.03 o
  -9   1   9     5404.98     5522.78    222.35 o
  -8   1   9    10643.14    10575.17    242.98 o
  -7   1   9     1418.82     1245.34     77.98 o
  -6   1   9      846.51      763.59     60.92 o
  -5   1   9      635.53      369.69     38.07 o
  -4   1   9    14699.06    15164.41    188.52 o
  -3   1   9    17126.30    18543.54    199.97 o
  -2   1   9     3252.08     3500.87     89.59 o
  -1   1   9     8963.89     8901.69    118.76 o
   0   1   9     3211.94     2977.74     51.84 o
   1   1   9     1361.41     1358.90     45.49 o
   2   1   9      409.69      367.76     34.74 o
   3   1   9      615.72      552.58     41.22 o
   4   1   9     2061.27     1959.26     84.30 o
   5   1   9     6408.30     6634.15    181.47 o
   6   1   9     2665.23     2732.32    140.79 o
   7   1   9      323.33      214.92     73.62 o
   8   1   9     1633.67     1247.69    185.68 o
   9   1   9     1420.93     1391.45    153.65 o
  10   1   9      371.58      436.00    145.18 o
  11   1   9       36.45      -82.26    145.38 o
  12   1   9       48.52      -27.32    272.81 o
 -13   2   9     1112.37      819.62    238.94 o
 -12   2   9     3117.78     3300.04    329.75 o
 -11   2   9     7927.38     7844.76    375.08 o
 -10   2   9     6416.20     6824.21    357.41 o
  -9   2   9      515.99      480.68     86.12 o
  -8   2   9     8013.13     8262.83    242.47 o
  -7   2   9    10101.08     9644.68    205.78 o
  -6   2   9    13269.76    12955.82    225.79 o
  -5   2   9     2570.67     2723.60     93.94 o
  -4   2   9       29.81       39.91     20.82 o
  -3   2   9     1056.45     1500.02     48.51 o
  -2   2   9    44809.84    45205.71    386.75 o
  -1   2   9    10201.25     9461.63    108.35 o
   0   2   9        2.26       29.38     13.64 o
   1   2   9    16491.88    16032.90    156.38 o
   2   2   9    33738.70    33882.18    311.62 o
   3   2   9     9034.46     7993.33    143.75 o
   4   2   9      135.04       52.90     32.13 o
   5   2   9     2531.27     2621.27    118.27 o
   6   2   9    19700.89    19749.62    349.81 o
   7   2   9    11568.42    11842.74    297.88 o
   8   2   9      400.81      381.43     90.61 o
   9   2   9       39.34      -52.40     88.17 o
  10   2   9     1681.92     1659.71    215.06 o
  11   2   9     4050.80     4722.58    404.42 o
 -13   3   9     4650.13     5753.28    651.00 o
 -12   3   9     1407.17     1165.51    206.92 o
 -11   3   9      145.00      134.92    124.64 o
 -10   3   9     6529.20     6697.99    304.12 o
  -9   3   9    22509.73    23172.19    459.38 o
  -8   3   9    21574.57    21660.06    366.60 o
  -7   3   9      561.84      436.00     67.74 o
  -6   3   9     5554.61     5046.11    154.88 o
  -5   3   9    38784.57    36774.83    409.78 o
  -4   3   9    35626.45    35872.33    341.44 o
  -3   3   9     7341.42     6774.86    106.62 o
  -2   3   9     1605.77     2009.24     61.09 o
  -1   3   9    38236.94    37735.93    414.74 o
   0   3   9    53727.27    52483.39    490.21 o
   1   3   9    37359.98    37372.50    342.97 o
   2   3   9      764.89      637.65     34.14 o
   3   3   9     6159.72     6093.78    127.54 o
   4   3   9    30755.35    29921.46    375.60 o
   5   3   9    18221.69    17921.63    295.53 o
   6   3   9    10674.67    10732.52    235.66 o
   7   3   9     1726.33     1789.43    135.05 o
   8   3   9    12090.20    11955.45    330.24 o
   9   3   9     8935.96     9190.27    362.37 o
  10   3   9     4659.10     5581.62    361.18 o
  11   3   9      722.97      826.13    228.80 o
 -13   4   9      402.48      358.31    250.48 o
 -12   4   9     5799.86     6369.93    402.29 o
 -11   4   9    10682.86    10110.19    475.41 o
 -10   4   9     4401.37     4461.81    252.49 o
  -9   4   9     1922.66     1930.81    151.05 o
  -8   4   9     2818.59     2547.89    147.98 o
  -7   4   9    42792.87    42144.53    568.57 o
  -6   4   9    19909.93    18876.58    298.08 o
  -5   4   9     6669.64     6931.12    133.60 o
  -4   4   9     3240.12     2878.57     71.67 o
  -3   4   9    58578.34    57980.34    503.13 o
  -2   4   9    55779.86    55978.25    580.56 o
  -1   4   9    23182.47    23287.28    301.91 o
   0   4   9     7804.42     8705.35    144.89 o
   1   4   9     9922.37     9463.26    126.65 o
   2   4   9    27296.12    25410.32    241.26 o
   3   4   9    27801.47    26533.53    311.07 o
   4   4   9     7054.09     7137.68    163.56 o
   5   4   9     5305.27     5580.31    208.36 o
   6   4   9    13530.82    13552.38    267.43 o
   7   4   9    10361.89    10779.79    293.77 o
   8   4   9     5113.30     5330.25    262.12 o
   9   4   9      309.44      362.88    114.97 o
  10   4   9     3863.05     3508.64    266.53 o
  11   4   9     9306.63    10510.60    596.61 o
 -12   5   9     1944.03     2313.42    334.01 o
 -11   5   9      155.05       75.70    132.99 o
 -10   5   9     8853.02     9610.20    397.07 o
  -9   5   9     8006.78     7711.74    311.42 o
  -8   5   9     8403.70     8766.94    260.73 o
  -7   5   9      515.52      360.48     59.67 o
  -6   5   9    12579.75    12865.38    236.60 o
  -5   5   9    44101.92    43441.52    465.62 o
  -4   5   9    31832.24    31501.15    361.91 o
  -3   5   9     9257.43     9397.48    133.60 o
  -2   5   9     5768.58     7118.02    139.01 o
  -1   5   9    60472.22    61980.99    708.13 o
   0   5   9    69996.03    70355.54    735.32 o
   1   5   9    77899.04    80847.33    708.90 o
   2   5   9     1416.47     1470.38     59.58 o
   3   5   9     7376.60     7301.26    135.97 o
   4   5   9    30150.60    29680.58    393.32 o
   5   5   9    12056.77    11968.90    250.36 o
   6   5   9      307.17      147.00     75.41 o
   7   5   9     4131.28     4007.02    196.28 o
   8   5   9     8692.96     9070.38    346.12 o
   9   5   9    13931.41    14500.33    447.14 o
  10   5   9     4194.33     4534.83    334.77 o
  11   5   9        7.50      177.24    185.90 o
 -12   6   9     3013.20     2380.92    302.26 o
 -11   6   9     4751.14     4737.19    335.95 o
 -10   6   9     3006.38     2919.67    224.98 o
  -9   6   9        3.81       -8.61     82.46 o
  -8   6   9    10681.24    11071.75    330.00 o
  -7   6   9     8206.83     8104.20    251.68 o
  -6   6   9    14985.74    15177.40    249.15 o
  -5   6   9     2325.90     2074.30     76.84 o
  -4   6   9    17302.79    18074.14    244.48 o
  -3   6   9    35603.23    36440.23    361.09 o
  -2   6   9    50042.56    50565.84    585.78 o
  -1   6   9    15025.39    14968.19    266.51 o
   0   6   9     4118.53     4679.19    147.19 o
   1   6   9      527.34     1250.17     50.10 o
   2   6   9    13450.08    12653.39    200.49 o
   3   6   9    21205.97    21798.76    284.29 o
   4   6   9     1574.38     1403.84     80.32 o
   5   6   9      458.86      389.49     61.61 o
   6   6   9     5272.63     5286.78    268.61 o
   7   6   9    12971.80    13640.73    354.21 o
   8   6   9     2433.83     2277.83    227.11 o
   9   6   9        3.70      -18.27    101.92 o
  10   6   9     4647.35     4338.61    506.61 o
  11   6   9     8053.89     8488.00    541.01 o
 -12   7   9     1059.51      969.99    227.52 o
 -11   7   9        5.74       87.18    147.86 o
 -10   7   9     2392.22     2598.97    251.67 o
  -9   7   9     6319.28     5588.89    405.80 o
  -8   7   9     4204.19     3993.69    218.59 o
  -7   7   9      167.56      130.19     51.92 o
  -6   7   9      886.10      991.15     71.06 o
  -5   7   9     7841.51     7560.76    151.56 o
  -4   7   9    13477.16    14209.10    211.79 o
  -3   7   9     2285.85     2002.11     69.21 o
  -2   7   9      701.86      745.94     46.08 o
  -1   7   9     3746.30     3670.50    155.12 o
   0   7   9    11386.37    10708.40    261.79 o
   1   7   9    26204.96    26366.21    285.97 o
   2   7   9     1044.62     1067.19     60.52 o
   3   7   9     1757.74     1723.43     72.29 o
   4   7   9     5156.79     5236.92    186.88 o
   5   7   9      178.43       11.16     44.51 o
   6   7   9      476.25      424.84     81.32 o
   7   7   9     1378.03     1175.70    142.24 o
   8   7   9     4004.14     3873.05    283.86 o
   9   7   9     2748.01     2719.84    252.78 o
  10   7   9     1094.57     1420.69    218.23 o
  11   7   9       29.02      427.24    229.54 o
 -12   8   9       65.52      -19.28    166.40 o
 -11   8   9      739.91      753.10    236.74 o
 -10   8   9       78.98       90.61    109.45 o
  -9   8   9        8.75       28.18     90.94 o
  -8   8   9      180.08      201.89     82.65 o
  -7   8   9     1453.72     1127.60    143.53 o
  -6   8   9     1677.30     1623.61     84.60 o
  -5   8   9      171.25      114.33     42.41 o
  -4   8   9     1766.40     1886.30    116.98 o
  -3   8   9     1541.01     1275.98     61.86 o
  -2   8   9      514.67      410.60     53.89 o
  -1   8   9     6935.03     7152.63    172.15 o
   0   8   9      237.06      272.56     38.64 o
   1   8   9     6285.49     6462.54    118.95 o
   2   8   9     5852.12     5826.01    134.65 o
   3   8   9      431.78      483.69     52.22 o
   4   8   9      161.55      174.31     44.81 o
   5   8   9     5785.82     5438.64    211.83 o
   6   8   9     4519.05     4601.66    240.38 o
   7   8   9     2453.28     2458.24    194.48 o
   8   8   9      732.62      458.66    120.40 o
   9   8   9      120.57       59.73    131.29 o
  10   8   9       72.09       71.13    144.22 o
  11   8   9      613.31      866.52    266.42 o
 -12   9   9      107.44       36.70    177.90 o
 -11   9   9       97.18      143.71    168.59 o
 -10   9   9      289.34      296.15    138.60 o
  -9   9   9      260.72      206.30     96.42 o
  -8   9   9      455.48      363.51     98.58 o
  -7   9   9     2555.92     2703.73    172.91 o
  -6   9   9     1377.43     1541.28    106.43 o
  -5   9   9       20.21        8.63     40.91 o
  -4   9   9     2689.15     3124.48    108.73 o
  -3   9   9     1012.69      944.62     63.28 o
  -2   9   9     1748.12     1667.58     80.26 o
  -1   9   9     3125.06     3292.91    109.86 o
   0   9   9      958.35      940.76     85.02 o
   1   9   9       22.14       69.77     28.96 o
   2   9   9     1414.26     1453.68     74.65 o
   3   9   9      341.32      336.84     51.84 o
   4   9   9       12.22        6.49     38.10 o
   5   9   9      274.68      313.14     67.53 o
   6   9   9      354.50      258.40    123.16 o
   7   9   9        4.11      -70.81     86.36 o
   8   9   9      142.75       64.29    115.45 o
   9   9   9      244.26      358.29    139.31 o
  10   9   9       45.98       15.11    159.27 o
 -11  10   9     1224.94     1119.06    232.29 o
 -10  10   9     1478.02     1043.22    267.18 o
  -9  10   9      131.31      100.21    113.24 o
  -8  10   9      983.09      809.35    131.64 o
  -7  10   9     5995.25     5939.93    282.70 o
  -6  10   9      489.95      535.78     80.17 o
  -5  10   9      211.41      167.62     52.48 o
  -4  10   9     1506.33     1677.00     94.80 o
  -3  10   9     4070.14     4345.99    120.90 o
  -2  10   9    12841.13    13108.55    482.78 o
  -1  10   9     4784.91     4662.18    137.60 o
   0  10   9       60.21       24.16     29.61 o
   1  10   9     4908.13     4830.99    127.37 o
   2  10   9     6233.24     6198.54    176.75 o
   3  10   9     9022.77     8682.78    181.84 o
   4  10   9      298.10      155.21     53.55 o
   5  10   9      272.29      242.36     70.67 o
   6  10   9     3774.96     3460.88    203.06 o
   7  10   9     1946.57     1701.85    217.33 o
   8  10   9      171.35      262.28    129.13 o
   9  10   9      182.64      198.18    152.25 o
  10  10   9      839.45      677.78    199.12 o
 -11  11   9       37.22        5.36    177.03 o
 -10  11   9     2090.10     2346.93    248.89 o
  -9  11   9     7490.07     7539.71    392.86 o
  -8  11   9     4260.52     4138.54    272.86 o
  -7  11   9       97.52      165.14     87.83 o
  -6  11   9     5106.17     5100.57    211.23 o
  -5  11   9    10268.53    10076.43    231.99 o
  -4  11   9    10294.59    10272.39    204.19 o
  -3  11   9    10857.67    11058.58    203.44 o
  -2  11   9      470.88      403.10     51.79 o
  -1  11   9    10712.90    10926.32    237.15 o
   0  11   9    24044.98    23887.91    311.73 o
   1  11   9     4345.03     4231.65    122.55 o
   2  11   9      207.83      147.46     47.51 o
   3  11   9     2653.94     2479.32    115.80 o
   4  11   9     6004.95     6242.57    202.88 o
   5  11   9    10812.56    10573.64    327.58 o
   6  11   9     2896.51     3218.32    219.10 o
   7  11   9     1560.30     1172.08    166.55 o
   8  11   9     4542.41     4540.77    349.49 o
   9  11   9     5472.03     5622.53    408.03 o
  10  11   9      783.17      603.83    243.37 o
 -10  12   9     3374.87     3180.62    503.53 o
  -9  12   9      105.50      -63.48    132.73 o
  -8  12   9     6265.11     6207.24    448.01 o
  -7  12   9    16923.63    17852.39    492.98 o
  -6  12   9     6519.08     6595.88    268.86 o
  -5  12   9     3662.34     3807.21    195.25 o
  -4  12   9     3256.91     3131.49    127.31 o
  -3  12   9    21340.29    21408.74    321.49 o
  -2  12   9    20769.46    21247.13    362.95 o
  -1  12   9    12326.85    12758.00    245.79 o
   0  12   9        0.30       -9.66     36.16 o
   1  12   9    18510.99    18518.60    290.40 o
   2  12   9    16887.75    16572.71    271.75 o
   3  12   9    15518.95    15768.19    290.91 o
   4  12   9     3297.80     3247.23    160.38 o
   5  12   9     1965.88     1963.33    162.75 o
   6  12   9    17939.21    17865.58    551.58 o
   7  12   9    16997.84    16645.13    523.83 o
   8  12   9     2623.44     2511.78    269.56 o
   9  12   9      602.66      422.64    178.73 o
 -10  13   9     3833.15     3757.41    333.94 o
  -9  13   9    11097.59    10894.37    529.43 o
  -8  13   9     8816.57     8943.50    452.15 o
  -7  13   9     1090.47      896.23    135.30 o
  -6  13   9     2921.68     2775.37    195.74 o
  -5  13   9    16385.46    16351.22    399.42 o
  -4  13   9    32040.20    32727.47    438.77 o
  -3  13   9    10718.80    10700.09    220.10 o
  -2  13   9      398.62      281.77     49.57 o
  -1  13   9    13693.31    14033.51    256.39 o
   0  13   9    20327.75    20962.61    386.75 o
   1  13   9     3449.00     3542.42    134.09 o
   2  13   9      510.51      474.04     72.29 o
   3  13   9     6359.28     6214.97    215.72 o
   4  13   9    12868.05    12621.44    350.23 o
   5  13   9     9958.12    10266.33    346.53 o
   6  13   9     3879.38     3583.48    245.34 o
   7  13   9       73.35      -59.18    112.27 o
   8  13   9     9600.71     9239.17    546.36 o
   9  13   9     9181.57     8773.30    516.54 o
 -10  14   9     3736.90     3056.48    316.17 o
  -9  14   9       16.52       40.26    140.26 o
  -8  14   9     4608.01     4778.73    337.82 o
  -7  14   9    11991.58    11974.83    547.59 o
  -6  14   9    14709.41    14358.31    441.89 o
  -5  14   9     2980.92     3052.11    185.93 o
  -4  14   9       44.48       29.11     59.88 o
  -3  14   9    10160.34    10417.41    248.91 o
  -2  14   9    27697.28    27878.63    404.63 o
  -1  14   9     3820.99     3918.46    129.43 o
   0  14   9       18.92       55.80     49.55 o
   1  14   9     2229.81     2165.26    126.10 o
   2  14   9    12380.14    12565.71    293.05 o
   3  14   9    11806.99    12140.66    340.49 o
   4  14   9      711.37      536.56    132.65 o
   5  14   9      969.68      883.50    143.39 o
   6  14   9     8228.80     8072.02    367.12 o
   7  14   9     6618.66     6507.23    345.59 o
   8  14   9     1805.04     1738.73    247.11 o
  -9  15   9     6573.09     7248.06    831.73 o
  -8  15   9     4745.17     4734.00    341.10 o
  -7  15   9       51.20      124.45    109.03 o
  -6  15   9     2247.61     2127.28    196.09 o
  -5  15   9     6786.71     6441.79    350.23 o
  -4  15   9     8149.97     8732.61    292.08 o
  -3  15   9     3741.78     3712.36    169.06 o
  -2  15   9      169.12      121.77     56.61 o
  -1  15   9     1886.69     1823.06    113.69 o
   0  15   9    10423.58    10589.34    304.24 o
   1  15   9     3076.48     2827.40    154.52 o
   2  15   9      332.48      301.95     81.09 o
   3  15   9     2956.12     2636.48    225.42 o
   4  15   9     5140.40     4992.64    270.13 o
   5  15   9     5144.08     5183.05    286.75 o
   6  15   9     1055.95      919.83    152.02 o
   7  15   9      710.63      833.13    166.11 o
   8  15   9     1685.97     1859.88    234.61 o
  -8  16   9      576.59      590.33    172.80 o
  -7  16   9     2736.76     3125.15    273.17 o
  -6  16   9      223.25      232.08    115.35 o
  -5  16   9      438.89      439.67    116.28 o
  -4  16   9      332.03      401.17    103.14 o
  -3  16   9      625.59      614.90     87.79 o
  -2  16   9     1438.05     1499.54    148.15 o
  -1  16   9     5021.75     4911.87    224.03 o
   0  16   9       56.61       51.41     60.29 o
   1  16   9      843.00      706.31     96.09 o
   2  16   9      847.97      895.70    161.11 o
   3  16   9     1534.31     1405.89    153.60 o
   4  16   9     1030.22      994.62    147.06 o
   5  16   9       32.00       18.24    105.02 o
   6  16   9      315.24      218.99    128.91 o
   7  16   9     1480.40     1745.85    207.25 o
  -7  17   9       73.18       52.82    125.61 o
  -6  17   9      638.89      272.93    119.99 o
  -5  17   9        6.16       18.00    105.03 o
  -4  17   9      158.33      175.06     95.93 o
  -3  17   9     2586.07     2420.02    174.47 o
  -2  17   9       12.24      -73.85     73.85 o
  -1  17   9      310.13      278.35     87.79 o
   0  17   9      699.34      667.89     93.83 o
   1  17   9      247.74      101.49     90.61 o
   2  17   9       41.26       88.00     90.71 o
   3  17   9       17.17      105.63     94.16 o
   4  17   9       64.77      159.27    107.33 o
   5  17   9      269.91      171.46    119.01 o
   6  17   9       53.49     -119.20    119.20 o
  -6  18   9      514.07      511.40    134.28 o
  -5  18   9       39.16      -45.43     96.96 o
  -4  18   9      615.78      442.16    110.85 o
  -3  18   9      932.91     1237.00    183.04 o
  -2  18   9      249.88      121.89     85.85 o
  -1  18   9       27.03       45.82     77.22 o
   0  18   9      133.54      140.45    123.01 o
   1  18   9      141.71      153.70     94.30 o
   2  18   9      917.32      785.82    142.03 o
   3  18   9     1882.62     2014.38    189.01 o
   4  18   9      120.14       27.89    108.64 o
   5  18   9      770.25      597.47    180.11 o
  -5  19   9     1438.78     1295.70    161.66 o
  -4  19   9     2994.43     2730.66    269.87 o
  -3  19   9     3278.94     3270.08    336.84 o
  -2  19   9       36.85       19.17    122.28 o
  -1  19   9     1656.79     1916.92    231.28 o
   0  19   9     2996.17     3248.44    564.12 o
   1  19   9     2793.17     2548.91    240.84 o
   2  19   9       55.30      -15.64     98.99 o
   3  19   9      439.05      494.44    153.92 o
   4  19   9     4093.94     4101.12    286.79 o
  -4  20   9       25.62       -0.07    137.12 o
  -3  20   9     2472.04     2803.95    277.51 o
  -2  20   9     6262.23     6292.06    383.22 o
  -1  20   9     3438.37     3239.28    282.97 o
   0  20   9       12.02      -50.56    129.24 o
   1  20   9     3284.16     3197.20    284.45 o
   2  20   9     4557.89     4499.41    290.51 o
 -13   0  10     1427.91     1341.61    585.62 o
 -12   0  10     9218.48     8915.83    723.68 o
 -11   0  10     8249.32     7679.46    650.70 o
 -10   0  10     2298.44     2012.60    300.00 o
  -9   0  10     9790.68     9097.03    707.71 o
  -8   0  10    16823.80    16260.67    504.93 o
  -7   0  10     9602.78     9435.22    275.73 o
  -6   0  10     8667.64     9006.44    244.72 o
  -5   0  10     5143.73     5555.43    199.12 o
  -4   0  10    33057.37    33575.46    521.65 o
  -3   0  10    44052.86    45418.68    634.25 o
  -2   0  10    13176.63    11823.34    206.99 o
  -1   0  10     2054.45     2201.28     71.66 o
   0   0  10    10354.30    10194.36    181.82 o
   1   0  10    18349.95    15900.41    362.76 o
   2   0  10    70684.10    71903.27    947.90 o
   3   0  10    13965.37    14073.25    278.98 o
   4   0  10     1732.23     1559.46     99.65 o
   5   0  10    12946.29    13120.40    326.34 o
   6   0  10    17486.53    17223.24    486.96 o
   7   0  10    33964.65    34200.43    796.01 o
   8   0  10      887.97     1027.54    169.81 o
   9   0  10     4475.29     5719.29    465.40 o
  10   0  10     8317.09     9323.36    606.30 o
  11   0  10     4605.34     4959.18    575.16 o
 -13   1  10     3004.71     3071.81    410.42 o
 -12   1  10      148.69      214.50    159.18 o
 -11   1  10     7087.81     6903.92    506.47 o
 -10   1  10    16107.74    16744.25    429.13 o
  -9   1  10     9790.94     9754.53    295.94 o
  -8   1  10      278.29      171.64     60.42 o
  -7   1  10     1273.36     1455.98    116.68 o
  -6   1  10    15606.08    15402.99    228.87 o
  -5   1  10    47557.52    48095.24    488.78 o
  -4   1  10    33379.05    34567.96    358.98 o
  -3   1  10       31.91       65.47     19.24 o
  -2   1  10    23055.32    23644.29    234.36 o
  -1   1  10    26159.48    24730.30    264.40 o
   0   1  10    30696.96    31240.75    280.77 o
   1   1  10    11542.08    10667.89    131.21 o
   2   1  10     7415.94     7562.77    116.46 o
   3   1  10    40930.27    41649.58    487.97 o
   4   1  10    43536.77    43002.24    469.04 o
   5   1  10     8551.37     8658.84    179.11 o
   6   1  10     4145.07     4081.07    194.47 o
   7   1  10     1924.77     2024.20    142.75 o
   8   1  10    12790.94    12829.33    343.59 o
   9   1  10     8508.34     8244.24    345.46 o
  10   1  10     1740.30     2037.11    222.55 o
  11   1  10       52.10      107.67    149.61 o
 -13   2  10      948.07     1066.91    241.93 o
 -12   2  10     6549.69     6956.44    459.96 o
 -11   2  10     4559.80     5655.80    323.15 o
 -10   2  10     1385.84     1340.69    148.31 o
  -9   2  10     2381.04     2472.46    167.51 o
  -8   2  10     4648.25     4550.84    187.87 o
  -7   2  10    15023.80    14523.24    256.57 o
  -6   2  10    18136.30    18479.22    281.93 o
  -5   2  10     1127.99     1153.14     60.51 o
  -4   2  10    13566.32    13510.65    175.20 o
  -3   2  10    16747.08    15435.42    162.94 o
  -2   2  10    14001.80    13755.14    155.21 o
  -1   2  10     3565.38     3659.68     63.85 o
   0   2  10     6709.53     6596.74     90.07 o
   1   2  10    39295.54    40883.02    339.87 o
   2   2  10    39744.18    39796.63    357.78 o
   3   2  10     1463.25     1167.87     62.11 o
   4   2  10      952.55      983.58     72.76 o
   5   2  10    13153.03    13068.00    245.44 o
   6   2  10    17570.41    17516.06    328.68 o
   7   2  10     8981.46     9289.87    285.92 o
   8   2  10        2.43      -48.47     69.51 o
   9   2  10     1187.61     1498.76    204.15 o
  10   2  10     8126.84     8399.51    441.12 o
  11   2  10     2963.96     2310.42    304.09 o
 -13   3  10     1030.71     1127.70    292.33 o
 -12   3  10      130.12      132.68    158.98 o
 -11   3  10      714.26      821.96    172.17 o
 -10   3  10     1512.89     1557.40    159.85 o
  -9   3  10      695.02      647.23    105.88 o
  -8   3  10      121.10      105.29     57.04 o
  -7   3  10       19.82      -26.75     40.32 o
  -6   3  10     2039.11     1940.74     91.16 o
  -5   3  10    12625.27    13033.03    193.47 o
  -4   3  10     1042.37     1048.84     45.92 o
  -3   3  10      231.84      308.67     29.39 o
  -2   3  10      892.31      878.28     37.34 o
  -1   3  10     2184.33     1830.29     64.04 o
   0   3  10     1434.05     1377.22     38.78 o
   1   3  10     6576.74     6403.27     97.28 o
   2   3  10    10093.31    10826.89    134.49 o
   3   3  10    19111.87    19256.43    258.00 o
   4   3  10     4230.57     3963.66    129.33 o
   5   3  10     2140.96     2174.47    139.54 o
   6   3  10      138.03      104.08     54.36 o
   7   3  10     2959.15     2885.10    168.11 o
   8   3  10     2644.35     2656.27    196.54 o
   9   3  10     1908.74     1992.21    240.92 o
  10   3  10      280.57      431.45    149.87 o
  11   3  10      902.49     1047.90    244.41 o
 -13   4  10       31.61      158.47    214.46 o
 -12   4  10     1207.61     1240.79    211.14 o
 -11   4  10       63.07       71.30    122.63 o
 -10   4  10      390.82      378.35    134.02 o
  -9   4  10      214.97       96.38     85.47 o
  -8   4  10      897.01      863.02     95.93 o
  -7   4  10     3152.11     3196.74    132.85 o
  -6   4  10       54.76       17.65     35.76 o
  -5   4  10      219.13      227.16     37.72 o
  -4   4  10     2302.04     2365.40     85.34 o
  -3   4  10    12180.22    13824.47    179.86 o
  -2   4  10       97.24       53.06     25.69 o
  -1   4  10     5908.12     6153.86    131.10 o
   0   4  10      791.39      874.78     50.34 o
   1   4  10      254.91      154.39     24.54 o
   2   4  10     3327.31     3615.06     65.33 o
   3   4  10      419.60      393.08     39.22 o
   4   4  10        3.30        1.46     33.19 o
   5   4  10       47.09      -35.77     41.27 o
   6   4  10      151.50       97.95     54.52 o
   7   4  10      648.18      467.36    111.82 o
   8   4  10      270.35      128.62     89.48 o
   9   4  10      964.45      841.87    149.60 o
  10   4  10      478.21      277.12    154.01 o
  11   4  10       18.97      109.76    182.70 o
 -12   5  10       46.11      118.11    146.71 o
 -11   5  10      223.74       29.70    124.67 o
 -10   5  10     1320.79     1298.84    160.60 o
  -9   5  10     1713.25     1675.82    162.04 o
  -8   5  10      120.80      186.28     74.59 o
  -7   5  10       45.96       15.89     43.44 o
  -6   5  10     3698.35     3657.99    139.73 o
  -5   5  10     2124.75     1862.73     76.90 o
  -4   5  10      159.17       43.91     26.99 o
  -3   5  10     3149.40     3385.45     77.45 o
  -2   5  10     2355.88     2669.72    108.82 o
  -1   5  10    18326.24    19772.06    296.80 o
   0   5  10     4198.24     3948.49    136.92 o
   1   5  10       73.02      100.92     21.48 o
   2   5  10      665.05      795.84     48.00 o
   3   5  10      647.79      671.52     49.64 o
   4   5  10      965.17      859.96     72.76 o
   5   5  10     1711.80     1691.83    110.57 o
   6   5  10       45.69       46.06     53.44 o
   7   5  10      167.83      151.93     81.89 o
   8   5  10     1473.37     1561.89    168.26 o
   9   5  10      555.81      605.92    135.69 o
  10   5  10     1315.12     1432.02    394.24 o
  11   5  10      104.58     -107.92    193.11 o
 -12   6  10     2013.80     2145.86    383.67 o
 -11   6  10     1822.05     1806.01    217.81 o
 -10   6  10      171.77       23.03    100.75 o
  -9   6  10      171.88      296.57    135.60 o
  -8   6  10     2895.30     3045.80    189.52 o
  -7   6  10    14644.02    14851.09    276.28 o
  -6   6  10     9318.21     9389.83    189.83 o
  -5   6  10     3092.89     3257.26    106.65 o
  -4   6  10     6865.56     7309.72    142.18 o
  -3   6  10    14957.41    14879.87    234.75 o
  -2   6  10     8068.12     7967.67    177.67 o
  -1   6  10     2560.44     2441.88    114.33 o
   0   6  10     1115.06      868.17     76.25 o
   1   6  10     2922.18     2476.18     66.03 o
   2   6  10    10588.56    10993.94    165.89 o
   3   6  10     3886.31     3781.15    108.48 o
   4   6  10      182.73      207.34     45.71 o
   5   6  10     4538.50     4332.03    166.43 o
   6   6  10     4985.80     4995.39    194.35 o
   7   6  10     1138.83     1053.18    159.93 o
   8   6  10       57.22      112.76     93.23 o
   9   6  10     1324.27      953.59    160.20 o
  10   6  10     2725.17     2960.15    318.27 o
  11   6  10     1771.49     1330.59    269.08 o
 -12   7  10        4.90       90.53    167.77 o
 -11   7  10     3486.47     3192.56    321.25 o
 -10   7  10     7512.15     7556.68    358.86 o
  -9   7  10     6916.16     7180.17    421.73 o
  -8   7  10      759.41      660.31    108.86 o
  -7   7  10      343.66      285.59     56.38 o
  -6   7  10    11604.83    11407.77    274.30 o
  -5   7  10    24894.95    24239.15    322.44 o
  -4   7  10    11434.05    11588.50    185.14 o
  -3   7  10      745.35      838.13     60.41 o
  -2   7  10     2567.91     2531.10    125.30 o
  -1   7  10    28358.54    27987.61    458.24 o
   0   7  10    58113.23    60007.44    765.95 o
   1   7  10     5755.59     5714.53    105.87 o
   2   7  10     1121.89     1221.34     66.80 o
   3   7  10     6230.21     6372.92    145.00 o
   4   7  10    20818.22    21173.12    303.05 o
   5   7  10    16026.50    16626.54    270.66 o
   6   7  10       40.77      -24.63     72.90 o
   7   7  10     4846.99     4329.01    250.41 o
   8   7  10     9508.23     9204.04    382.13 o
   9   7  10     7009.82     6953.35    727.99 o
  10   7  10      193.25      497.73    172.75 o
  11   7  10      939.40      843.25    240.20 o
 -12   8  10     7273.02     7253.37    495.47 o
 -11   8  10     6213.52     6716.28    444.59 o
 -10   8  10      298.00      257.27    121.59 o
  -9   8  10     2779.86     3177.10    207.65 o
  -8   8  10    16477.09    16427.91    394.99 o
  -7   8  10    16234.64    16341.38    355.27 o
  -6   8  10     5748.69     5798.04    181.05 o
  -5   8  10      285.69      280.76     43.60 o
  -4   8  10    27589.99    28533.26    345.58 o
  -3   8  10    24576.67    24333.07    354.89 o
  -2   8  10    10237.88    10437.85    210.10 o
  -1   8  10    15891.25    16495.97    332.88 o
   0   8  10    37792.01    40025.61    557.18 o
   1   8  10    74793.77    78194.80    780.41 o
   2   8  10    34329.56    35275.35    396.64 o
   3   8  10     9736.25     9985.69    188.87 o
   4   8  10      677.34      585.71     57.12 o
   5   8  10    19190.23    18953.77    290.63 o
   6   8  10    20135.09    20560.80    552.10 o
   7   8  10    10448.41    10380.16    376.79 o
   8   8  10      440.91      280.26    115.25 o
   9   8  10     2036.02     1828.86    224.54 o
  10   8  10     4481.29     4657.99    482.27 o
 -12   9  10        4.07       64.06    182.83 o
 -11   9  10     3660.26     3659.44    340.24 o
 -10   9  10     9981.96     9941.26    462.71 o
  -9   9  10    12313.48    12497.14    386.94 o
  -8   9  10     2923.19     2901.38    189.42 o
  -7   9  10     2052.92     1801.90    152.72 o
  -6   9  10    19380.58    19838.75    348.88 o
  -5   9  10     9637.88     9633.52    177.50 o
  -4   9  10     4430.11     4024.68    117.46 o
  -3   9  10      628.63      577.60     77.06 o
  -2   9  10    10820.54    11075.70    209.78 o
  -1   9  10    30200.67    30649.52    435.00 o
   0   9  10    14757.33    14210.97    242.48 o
   1   9  10      175.94      114.63     34.37 o
   2   9  10     9012.73     9411.06    167.13 o
   3   9  10    20107.11    20328.68    286.61 o
   4   9  10    13402.40    13271.58    236.75 o
   5   9  10    17517.31    17469.44    385.66 o
   6   9  10      919.77      640.17    151.23 o
   7   9  10     5147.07     5240.06    304.12 o
   8   9  10    14318.37    14348.73    500.44 o
   9   9  10     8012.89     7605.83    418.70 o
  10   9  10      364.62      275.27    191.51 o
 -11  10  10     4944.29     4566.37    388.65 o
 -10  10  10      392.30      202.64    138.07 o
  -9  10  10     4694.41     4257.58    362.62 o
  -8  10  10    11842.20    11845.01    661.22 o
  -7  10  10    12282.44    12012.90    360.04 o
  -6  10  10     3697.65     3671.47    172.17 o
  -5  10  10     1397.37     1274.40     89.93 o
  -4  10  10     2599.70     2298.09     99.58 o
  -3  10  10    18164.20    18757.48    296.66 o
  -2  10  10     8796.77     8651.50    203.74 o
  -1  10  10     1384.90     1332.27     80.98 o
   0  10  10     6547.49     6073.98    166.37 o
   1  10  10    43681.34    44726.25    476.64 o
   2  10  10    20670.30    21008.00    284.97 o
   3  10  10      106.91      155.85     46.69 o
   4  10  10      389.16      296.94     61.65 o
   5  10  10     8585.52     8958.06    267.26 o
   6  10  10    21665.82    20905.95    460.29 o
   7  10  10     2426.61     3213.99    250.91 o
   8  10  10      292.87      267.33    140.79 o
   9  10  10     1385.27     1884.96    262.49 o
  10  10  10     3492.02     3373.36    344.00 o
 -11  11  10     1360.13     1221.48    303.54 o
 -10  11  10     2443.65     2095.12    313.60 o
  -9  11  10     2453.70     2997.61    276.66 o
  -8  11  10      447.11      660.07    139.92 o
  -7  11  10      346.47      364.22    102.48 o
  -6  11  10     6087.01     6210.36    232.47 o
  -5  11  10    14351.39    14112.43    257.02 o
  -4  11  10     2895.58     2969.26    116.09 o
  -3  11  10     2079.26     2242.34    113.07 o
  -2  11  10     3437.96     3376.22    251.69 o
  -1  11  10     6159.81     6385.40    219.36 o
   0  11  10     7729.70     7721.11    212.82 o
   1  11  10     3129.26     3291.36    101.02 o
   2  11  10     6043.77     5813.49    207.18 o
   3  11  10     6948.13     7353.86    186.16 o
   4  11  10     6654.21     6999.14    206.63 o
   5  11  10     5396.06     5096.38    254.37 o
   6  11  10      493.29      392.59    114.24 o
   7  11  10     3651.15     3967.84    281.66 o
   8  11  10     4405.50     4187.35    344.05 o
   9  11  10     2080.81     1893.56    374.76 o
 -10  12  10       60.85      -87.41    153.86 o
  -9  12  10       47.11       26.96    121.49 o
  -8  12  10      294.35      453.07    131.74 o
  -7  12  10     1764.38     1688.84    176.48 o
  -6  12  10     2811.13     2750.66    176.14 o
  -5  12  10       40.51       84.54     55.44 o
  -4  12  10     3717.60     3443.00    170.46 o
  -3  12  10     3278.53     3347.74    142.12 o
  -2  12  10      484.08      533.87     71.40 o
  -1  12  10      285.78      320.95     65.09 o
   0  12  10     2366.24     2123.44    206.97 o
   1  12  10      505.13      513.96     52.82 o
   2  12  10     1630.38     1639.91     93.29 o
   3  12  10     1411.78     1521.24    114.53 o
   4  12  10      372.46      304.93     76.60 o
   5  12  10     2358.07     2268.75    183.61 o
   6  12  10     3605.17     3572.51    224.23 o
   7  12  10      834.13      858.64    172.79 o
   8  12  10      125.17      157.53    149.67 o
   9  12  10      413.73      274.08    170.83 o
 -10  13  10        0.39      233.16    164.42 o
  -9  13  10      680.01      274.24    150.28 o
  -8  13  10      521.48      451.29    142.29 o
  -7  13  10       78.28        9.56     87.56 o
  -6  13  10        0.33       -2.33     80.30 o
  -5  13  10        2.56       45.19     59.83 o
  -4  13  10      168.00      210.15     59.54 o
  -3  13  10       65.16       70.33     49.74 o
  -2  13  10       17.26       29.35     52.42 o
  -1  13  10     2081.66     2094.47    130.32 o
   0  13  10      652.98      429.15     74.49 o
   1  13  10      155.46      124.32     54.43 o
   2  13  10       17.72       54.49     52.62 o
   3  13  10      277.54      329.55     68.19 o
   4  13  10       15.58       64.85     76.01 o
   5  13  10        1.36      -76.37     76.37 o
   6  13  10      104.84      -92.55     92.55 o
   7  13  10      295.12      460.37    133.95 o
   8  13  10       11.97      130.31    151.17 o
   9  13  10      253.42      405.93    214.95 o
  -9  14  10       90.64       67.73    151.88 o
  -8  14  10      903.59      814.44    167.62 o
  -7  14  10     1508.93     1302.94    172.15 o
  -6  14  10       13.72       56.28     88.96 o
  -5  14  10       50.48       46.17     64.59 o
  -4  14  10      483.12      513.32     78.41 o
  -3  14  10      469.69      468.05     99.75 o
  -2  14  10      775.61      894.21    108.68 o
  -1  14  10      146.23      145.00     67.01 o
   0  14  10      157.10       99.53     74.91 o
   1  14  10     1738.03     1771.42    108.55 o
   2  14  10     4870.38     4749.59    191.60 o
   3  14  10      405.88      303.49     90.59 o
   4  14  10        0.87       51.60     86.78 o
   5  14  10      143.69       78.52    100.23 o
   6  14  10      992.54      900.17    202.90 o
   7  14  10     2023.63     1327.74    181.39 o
   8  14  10       56.29      -10.37    132.80 o
  -9  15  10      941.66     1027.14    194.92 o
  -8  15  10      496.02      471.43    162.59 o
  -7  15  10      934.39      891.45    162.07 o
  -6  15  10     4903.85     4568.25    272.86 o
  -5  15  10     3362.89     3130.32    212.80 o
  -4  15  10     1674.11     1537.76    117.61 o
  -3  15  10     3634.74     3102.64    216.51 o
  -2  15  10    10366.85    10409.90    461.56 o
  -1  15  10     3018.20     3158.24    211.11 o
   0  15  10     5546.02     5698.23    279.05 o
   1  15  10     2515.76     2595.12    133.96 o
   2  15  10     4529.93     4244.65    194.04 o
   3  15  10     4119.96     3926.86    228.41 o
   4  15  10     7018.32     7572.41    333.35 o
   5  15  10     1764.83     1844.77    182.99 o
   6  15  10       29.97      -37.24    105.87 o
   7  15  10     1555.12     1168.00    185.84 o
  -8  16  10     7558.00     7213.59    419.68 o
  -7  16  10     8584.40     8856.30    462.20 o
  -6  16  10     1699.13     1892.13    194.41 o
  -5  16  10      766.08      513.76    112.61 o
  -4  16  10    12829.61    12733.00    308.20 o
  -3  16  10    15476.12    15254.19    557.78 o
  -2  16  10    11216.65    11760.09    441.06 o
  -1  16  10     1962.48     1955.77    192.12 o
   0  16  10      760.87      672.80    136.57 o
   1  16  10    15234.94    15265.38    432.90 o
   2  16  10    14684.90    14544.01    467.87 o
   3  16  10     3225.50     3175.91    218.59 o
   4  16  10      305.76      142.10    103.89 o
   5  16  10     5245.83     5045.73    298.21 o
   6  16  10     7206.04     7495.69    369.40 o
   7  16  10     4180.79     4223.29    301.17 o
  -7  17  10     1387.42     1695.21    198.53 o
  -6  17  10     8441.50     8633.40    366.59 o
  -5  17  10    11062.46    10989.02    363.83 o
  -4  17  10     3681.99     3486.32    197.26 o
  -3  17  10      104.56        2.19    111.19 o
  -2  17  10      607.06      454.53    166.92 o
  -1  17  10    13828.51    13956.02    487.92 o
   0  17  10    12821.92    13433.57    480.68 o
   1  17  10     4683.23     4240.10    214.94 o
   2  17  10     1362.57     1052.85    143.74 o
   3  17  10     9201.21     9863.15    356.48 o
   4  17  10     5808.54     6412.91    317.21 o
   5  17  10     1463.57     1784.27    196.92 o
   6  17  10       18.71       -5.72    116.00 o
  -6  18  10     3191.27     2603.22    210.80 o
  -5  18  10      935.97      706.99    167.34 o
  -4  18  10     7228.68     7398.16    413.15 o
  -3  18  10    12438.93    12949.05    501.78 o
  -2  18  10     8379.36     8535.77    417.63 o
  -1  18  10        8.57      -97.93    105.30 o
   0  18  10     2134.50     2035.85    218.79 o
   1  18  10    10817.10    10764.57    454.00 o
   2  18  10     5690.13     5751.60    295.41 o
   3  18  10      343.44      358.28    116.38 o
   4  18  10      968.39      793.75    144.35 o
   5  18  10     4503.85     4371.01    300.34 o
  -5  19  10     4704.65     4310.77    482.58 o
  -4  19  10     2170.96     1951.89    230.76 o
  -3  19  10       18.52       15.98    123.13 o
  -2  19  10     4207.21     4212.40    309.58 o
  -1  19  10     4585.58     5024.59    371.15 o
   0  19  10     3950.04     4108.49    301.74 o
   1  19  10     1679.46     1304.93    194.96 o
   2  19  10      896.60      861.99    181.16 o
   3  19  10     5284.27     5487.55    308.78 o
   4  19  10     6055.38     5933.00    477.58 o
  -3  20  10     2152.97     2316.17    303.67 o
  -2  20  10      598.10      601.85    172.91 o
  -1  20  10       14.17     -121.70    121.70 o
   0  20  10     1208.45     1131.24    255.63 o
   1  20  10     2190.25     1736.03    226.27 o
   2  20  10     2033.57     2132.72    306.15 o
 -13   1  11       36.36       40.93    169.77 o
 -12   1  11       14.36       95.94    154.03 o
 -11   1  11     1100.75     1088.51    244.00 o
 -10   1  11     2564.97     2705.36    215.97 o
  -9   1  11     2179.25     2603.14    155.01 o
  -8   1  11     4214.59     4287.91    172.67 o
  -7   1  11      274.97      293.80     53.49 o
  -6   1  11     3506.80     3328.22    119.23 o
  -5   1  11     5853.99     6265.81    150.23 o
  -4   1  11     6980.32     8101.33    142.76 o
  -3   1  11      187.05       49.86     18.87 o
  -2   1  11    11237.39    11331.27    195.84 o
  -1   1  11     6465.46     6476.32    103.48 o
   0   1  11     1285.46     1318.04     46.59 o
   1   1  11      317.08      312.96     27.43 o
   2   1  11     9469.41     9474.88    176.45 o
   3   1  11     3920.95     3595.26    104.05 o
   4   1  11     5377.64     5592.68    155.01 o
   5   1  11      127.32       88.20     42.36 o
   6   1  11     5381.24     5469.00    200.26 o
   7   1  11     1663.35     1613.66    131.13 o
   8   1  11     2601.80     2522.60    198.32 o
   9   1  11      273.54       10.37    105.96 o
  10   1  11      300.06      159.11    149.43 o
  11   1  11      669.55      797.58    222.00 o
 -13   2  11     4082.89     4139.24    386.15 o
 -12   2  11     4453.99     5107.72    394.66 o
 -11   2  11      902.26      813.79    172.06 o
 -10   2  11      662.96      621.18    131.60 o
  -9   2  11     9406.11     9623.33    318.61 o
  -8   2  11    14829.64    14804.65    290.37 o
  -7   2  11     1909.10     1817.74    109.28 o
  -6   2  11        0.00      -24.67     31.45 o
  -5   2  11     3221.46     3174.76    101.12 o
  -4   2  11     9702.81     9028.10    136.94 o
  -3   2  11    19825.81    20042.42    198.02 o
  -2   2  11      976.36     1024.10     43.35 o
  -1   2  11     4327.29     4347.81     73.73 o
   0   2  11    28344.70    27827.45    274.75 o
   1   2  11    39854.15    40824.05    342.58 o
   2   2  11     8923.63     8779.17    145.20 o
   3   2  11       15.54        0.64     25.59 o
   4   2  11    10688.45    10829.13    214.71 o
   5   2  11    14900.03    14853.81    284.08 o
   6   2  11     5805.81     5901.96    209.18 o
   7   2  11      387.12      278.74     77.79 o
   8   2  11      737.91      530.23    129.97 o
   9   2  11     5717.02     5945.11    556.31 o
  10   2  11     6625.98     7036.86    407.42 o
  11   2  11     1358.64     1062.00    278.74 o
 -13   3  11      101.03     -184.24    184.24 o
 -12   3  11     2892.70     3078.37    327.54 o
 -11   3  11     9211.20     8716.80    465.87 o
 -10   3  11     9556.48     9210.09    387.04 o
  -9   3  11     8019.38     7626.46    303.27 o
  -8   3  11      154.38      173.57     57.72 o
  -7   3  11    15002.94    15514.30    267.74 o
  -6   3  11    26094.11    26670.50    341.39 o
  -5   3  11    25189.67    25150.28    293.09 o
  -4   3  11     1839.40     1791.99     59.21 o
  -3   3  11    16136.97    15878.48    203.80 o
  -2   3  11    53400.04    53387.03    469.24 o
  -1   3  11    44932.32    45955.11    475.84 o
   0   3  11    20611.61    20725.32    208.76 o
   1   3  11      220.17      148.55     23.83 o
   2   3  11     1015.38      613.40     40.42 o
   3   3  11    24904.89    23311.20    298.66 o
   4   3  11    18875.24    18987.55    264.52 o
   5   3  11        8.66      -31.36     40.18 o
   6   3  11     2588.10     2497.05    138.52 o
   7   3  11     5035.16     5040.71    225.98 o
   8   3  11    11796.69    11953.23    448.18 o
   9   3  11     1320.84     1136.69    164.29 o
  10   3  11      950.23      570.83    165.34 o
  11   3  11     5223.17     5280.11    450.04 o
 -13   4  11     7624.58     6755.12    571.16 o
 -12   4  11     5892.35     5623.44    415.20 o
 -11   4  11      627.09      682.55    159.57 o
 -10   4  11     3272.70     3219.58    271.93 o
  -9   4  11    11529.27    11945.25    487.34 o
  -8   4  11    23807.06    24211.93    416.42 o
  -7   4  11     4561.94     4555.25    165.17 o
  -6   4  11     1562.63     1419.69     77.55 o
  -5   4  11    19859.48    19607.97    242.16 o
  -4   4  11    46996.56    46669.71    482.91 o
  -3   4  11    13339.90    12129.83    186.21 o
  -2   4  11      506.24      448.24     42.56 o
  -1   4  11    12380.17    12822.14    215.80 o
   0   4  11    24083.69    23291.18    296.86 o
   1   4  11    23076.33    21336.43    233.93 o
   2   4  11    21813.25    21907.53    261.63 o
   3   4  11      226.07      300.53     37.88 o
   4   4  11    18801.65    18973.82    290.08 o
   5   4  11    22657.28    21905.35    465.29 o
   6   4  11     3454.21     3550.61    234.02 o
   7   4  11      239.07      211.42     83.14 o
   8   4  11     2022.00     2162.08    191.49 o
   9   4  11     7816.93     8187.93    375.63 o
  10   4  11     8905.22    10154.69    553.08 o
  11   4  11     1664.63     1690.20    274.57 o
 -12   5  11     2308.05     2481.57    367.57 o
 -11   5  11    11817.21    11759.69    516.19 o
 -10   5  11    10577.98    11273.41    431.59 o
  -9   5  11     3008.79     2783.38    193.42 o
  -8   5  11      720.84      633.88    101.30 o
  -7   5  11    10974.74    11618.85    271.94 o
  -6   5  11    21052.23    21156.68    328.43 o
  -5   5  11    19166.29    18946.92    270.32 o
  -4   5  11       24.65       45.98     28.15 o
  -3   5  11    31162.68    33500.75    354.45 o
  -2   5  11    47796.32    47176.21    616.39 o
  -1   5  11    10455.51     8823.70    181.31 o
   0   5  11    10687.74    10640.06    210.62 o
   1   5  11      537.82      886.14     44.06 o
   2   5  11    23071.87    22934.83    274.59 o
   3   5  11    36107.26    35964.41    412.71 o
   4   5  11    10543.32     9809.59    256.73 o
   5   5  11      122.16       39.46     46.03 o
   6   5  11    10618.53     9924.48    333.36 o
   7   5  11    13381.15    12870.62    351.80 o
   8   5  11     8658.10     8752.76    368.07 o
   9   5  11      925.22     1010.36    169.93 o
  10   5  11      955.87      833.93    218.05 o
  11   5  11     7014.07     8179.72    625.87 o
 -12   6  11     4290.81     4429.80    414.05 o
 -11   6  11     2780.94     2509.89    257.25 o
 -10   6  11     1069.47     1510.69    174.51 o
  -9   6  11     6858.59     6739.00    314.93 o
  -8   6  11     6512.67     6898.15    280.90 o
  -7   6  11     6699.08     6795.45    234.21 o
  -6   6  11       83.20       90.85     36.61 o
  -5   6  11    11920.52    12378.43    211.63 o
  -4   6  11    27723.20    27795.11    320.75 o
  -3   6  11    22931.16    22556.87    323.85 o
  -2   6  11       67.20       43.20     44.21 o
  -1   6  11    17811.42    18084.08    310.51 o
   0   6  11     5015.67     4537.34    146.18 o
   1   6  11    12859.33    11904.23    161.01 o
   2   6  11    10546.22    10396.26    170.32 o
   3   6  11      525.58      569.22     43.66 o
   4   6  11    17788.62    18139.21    272.35 o
   5   6  11    17896.97    17797.62    317.89 o
   6   6  11     2915.28     3044.40    181.04 o
   7   6  11      563.42      397.36    106.75 o
   8   6  11      901.36      656.28    133.54 o
   9   6  11     4704.15     4758.51    435.13 o
  10   6  11     4775.12     4709.09    397.88 o
  11   6  11      939.38     1287.73    299.10 o
 -12   7  11       44.85     -135.46    160.97 o
 -11   7  11     1436.06     1387.13    283.11 o
 -10   7  11     4793.22     5008.29    292.86 o
  -9   7  11     1181.64     1079.98    145.72 o
  -8   7  11      189.14      212.06     85.18 o
  -7   7  11     1280.74     1283.35     89.29 o
  -6   7  11     4939.21     4686.92    138.51 o
  -5   7  11     3081.60     3154.32    110.51 o
  -4   7  11       40.41       24.19     30.35 o
  -3   7  11     1816.25     1517.14     79.39 o
  -2   7  11    30318.91    30497.30    543.32 o
  -1   7  11    22944.35    23487.35    447.04 o
   0   7  11      188.49      265.19     58.43 o
   1   7  11      139.31      192.47     35.78 o
   2   7  11     5943.62     5951.26    131.50 o
   3   7  11    23143.51    23419.84    314.14 o
   4   7  11     2646.25     2561.50    106.38 o
   5   7  11     3584.79     3491.01    128.25 o
   6   7  11     5671.71     5483.33    263.68 o
   7   7  11     5805.94     5854.98    289.89 o
   8   7  11     3691.06     3974.59    313.05 o
   9   7  11      638.49      487.70    155.63 o
  10   7  11      129.33      144.36    166.87 o
 -12   8  11      604.43      431.97    199.63 o
 -11   8  11      650.83      508.64    175.74 o
 -10   8  11        6.21       55.43    107.88 o
  -9   8  11      692.65      535.58    110.11 o
  -8   8  11     1233.57     1178.27    130.28 o
  -7   8  11      673.84      697.13     89.83 o
  -6   8  11      153.77       59.27     52.30 o
  -5   8  11      141.83      129.15     43.48 o
  -4   8  11     2946.77     3134.65    100.23 o
  -3   8  11     9101.88    10034.83    306.20 o
  -2   8  11     5899.83     6153.33    243.44 o
  -1   8  11     1931.68     1823.54    132.96 o
   0   8  11       40.91       79.55     29.05 o
   1   8  11     2596.08     2606.56    107.02 o
   2   8  11     1002.12     1131.66     64.18 o
   3   8  11      177.86      125.38     45.52 o
   4   8  11      321.89      265.52     54.27 o
   5   8  11     1238.64     1483.65     98.66 o
   6   8  11     1104.06     1087.35    134.76 o
   7   8  11        7.00       33.95     92.56 o
   8   8  11      449.69      433.49    126.29 o
   9   8  11       17.63       -4.38    124.79 o
  10   8  11      443.14      437.32    184.19 o
 -11   9  11      175.36       74.52    160.73 o
 -10   9  11      601.79      544.54    151.46 o
  -9   9  11       71.38      123.80     93.37 o
  -8   9  11      710.77      448.07     99.62 o
  -7   9  11      278.19      127.00     83.39 o
  -6   9  11       24.44      -20.58     48.29 o
  -5   9  11      948.08      989.79     77.79 o
  -4   9  11        3.35      -17.21     33.03 o
  -3   9  11      235.83      226.37     49.03 o
  -2   9  11      118.63       77.26     36.35 o
  -1   9  11       63.05       35.12     37.47 o
   0   9  11      238.44      198.84     40.62 o
   1   9  11       16.46      -19.28     37.10 o
   2   9  11     2166.72     2338.78    110.54 o
   3   9  11     2136.12     2222.75     99.44 o
   4   9  11       10.78      -25.71     48.21 o
   5   9  11     1592.77     1510.30    133.41 o
   6   9  11      123.01      101.01     83.79 o
   7   9  11      125.53      122.69     95.18 o
   8   9  11      339.34      244.93    131.21 o
   9   9  11       46.76      -17.04    130.04 o
  10   9  11      642.00      736.29    241.09 o
 -11  10  11      624.35      562.25    194.61 o
 -10  10  11      653.65      476.55    152.75 o
  -9  10  11     1887.31     2230.54    224.61 o
  -8  10  11     4223.46     4501.79    427.29 o
  -7  10  11      740.17      671.24    123.10 o
  -6  10  11      381.05      259.72     67.87 o
  -5  10  11       95.11       94.87     45.82 o
  -4  10  11     1886.97     1850.85    129.11 o
  -3  10  11    16528.06    16168.97    302.61 o
  -2  10  11       87.59       24.16     38.90 o
  -1  10  11     1783.56     1826.92    113.44 o
   0  10  11    19690.74    20409.21    324.68 o
   1  10  11    16167.47    16439.07    290.57 o
   2  10  11     1561.58     1600.81     98.84 o
   3  10  11     1937.90     1854.22     99.12 o
   4  10  11      622.98      519.65     93.41 o
   5  10  11     4969.41     5191.63    205.27 o
   6  10  11     3912.92     3698.71    216.28 o
   7  10  11      626.56      512.63    202.20 o
   8  10  11        9.97        4.91    126.28 o
   9  10  11     1903.08     1700.01    346.13 o
  10  10  11      906.06      584.23    237.40 o
 -11  11  11     4080.17     3954.29    621.46 o
 -10  11  11     4867.84     5135.09    340.52 o
  -9  11  11     1422.84     1244.54    206.12 o
  -8  11  11      517.18      267.87    118.69 o
  -7  11  11     7702.98     7990.33    364.67 o
  -6  11  11     8613.42     8359.98    305.21 o
  -5  11  11     3124.87     3160.08    155.83 o
  -4  11  11      746.67      824.23     86.32 o
  -3  11  11      315.41      372.65     64.57 o
  -2  11  11    12567.42    12423.13    353.98 o
  -1  11  11    17814.81    18825.41    352.94 o
   0  11  11      103.25      116.88     46.69 o
   1  11  11    13626.65    14094.20    251.04 o
   2  11  11     7723.38     8384.33    181.69 o
   3  11  11    15334.88    15762.41    334.11 o
   4  11  11     9144.47     9230.35    241.34 o
   5  11  11      101.38      -21.72     63.82 o
   6  11  11     4251.34     4026.56    247.11 o
   7  11  11     6267.87     6545.68    363.08 o
   8  11  11     3421.44     3115.89    295.02 o
   9  11  11      548.69      363.41    173.76 o
 -10  12  11      769.91     1014.91    201.77 o
  -9  12  11     9656.69     9696.59    445.86 o
  -8  12  11    13736.43    14544.78    467.40 o
  -7  12  11     3452.76     3468.31    262.12 o
  -6  12  11        0.88      -17.32     63.31 o
  -5  12  11     6283.31     6379.49    238.11 o
  -4  12  11    10985.60    11437.50    246.35 o
  -3  12  11    12235.21    12152.50    276.57 o
  -2  12  11     4631.22     4517.58    165.43 o
  -1  12  11     4105.64     4230.95    158.35 o
   0  12  11    15851.48    15833.59    298.58 o
   1  12  11     1343.52     1423.10     92.61 o
   2  12  11     5692.52     5774.04    156.16 o
   3  12  11        0.24       -4.10     52.23 o
   4  12  11     4798.26     4829.31    199.90 o
   5  12  11     7393.21     7350.30    299.87 o
   6  12  11     5828.06     6047.56    320.33 o
   7  12  11      845.92      979.45    191.51 o
   8  12  11     1310.60     1042.61    204.41 o
   9  12  11     3987.31     3870.08    352.31 o
 -10  13  11     6212.52     5945.52    491.64 o
  -9  13  11     1024.37      508.57    183.91 o
  -8  13  11      201.89      310.63    123.84 o
  -7  13  11    11680.35    10987.24    399.16 o
  -6  13  11    15739.38    16170.11    578.59 o
  -5  13  11     9792.42     9648.40    331.84 o
  -4  13  11     2236.34     2064.77    215.54 o
  -3  13  11     4863.54     4902.91    198.84 o
  -2  13  11    21795.43    22550.82    520.28 o
  -1  13  11    12524.89    12659.93    285.29 o
   0  13  11     2159.69     1888.69    123.78 o
   1  13  11      661.51      654.89     78.10 o
   2  13  11    11645.81    12160.40    278.45 o
   3  13  11    19761.39    19311.50    337.97 o
   4  13  11     5453.51     5515.37    252.62 o
   5  13  11      205.71      197.03     94.54 o
   6  13  11     4182.55     3938.56    319.87 o
   7  13  11    10821.07    11953.41    447.91 o
   8  13  11     6909.05     6584.60    430.75 o
  -9  14  11     4631.94     4895.37    371.78 o
  -8  14  11     5697.53     6479.32    600.21 o
  -7  14  11     4800.14     5203.63    303.63 o
  -6  14  11       76.95      -68.79     80.23 o
  -5  14  11     7179.40     7743.07    231.90 o
  -4  14  11    15707.26    16273.82    465.68 o
  -3  14  11    19076.43    18487.66    524.13 o
  -2  14  11     2085.82     2030.37    152.49 o
  -1  14  11      852.00      705.60    109.36 o
   0  14  11     6515.77     6683.11    256.53 o
   1  14  11    12217.22    13035.16    537.69 o
   2  14  11     9071.11     9285.85    246.41 o
   3  14  11       30.76       -4.91     66.89 o
   4  14  11     4492.67     4688.18    352.97 o
   5  14  11     8539.39     7820.01    345.11 o
   6  14  11     4578.22     4460.79    368.46 o
   7  14  11      314.00      130.92    126.67 o
   8  14  11     1210.79     1041.76    228.89 o
  -9  15  11     1129.94      725.96    190.04 o
  -8  15  11        5.60        9.43    120.98 o
  -7  15  11     3189.35     3265.80    402.24 o
  -6  15  11     6516.76     6629.58    306.86 o
  -5  15  11     5917.54     5734.10    247.91 o
  -4  15  11      915.73      966.49    139.63 o
  -3  15  11     1004.57      984.99    137.91 o
  -2  15  11     5889.13     6175.20    378.86 o
  -1  15  11    15671.75    15468.69    425.72 o
   0  15  11     4939.92     4446.61    334.19 o
   1  15  11      103.90       22.45     88.50 o
   2  15  11     5465.51     5588.51    243.75 o
   3  15  11     6194.31     6480.38    306.91 o
   4  15  11     2817.88     2715.14    234.76 o
   5  15  11       13.55       65.71     99.55 o
   6  15  11      655.63      719.93    149.76 o
   7  15  11     5374.60     5341.51    325.57 o
  -8  16  11     2674.87     2651.16    260.36 o
  -7  16  11      674.75      606.31    145.52 o
  -6  16  11      210.39       41.91    100.63 o
  -5  16  11      222.80      117.95     88.44 o
  -4  16  11     4951.10     4536.43    296.01 o
  -3  16  11     3405.77     3678.04    261.29 o
  -2  16  11     2026.29     1749.93    187.82 o
  -1  16  11      670.57      566.84    128.45 o
   0  16  11     6745.47     6580.90    408.66 o
   1  16  11     3908.03     3725.09    261.71 o
   2  16  11     1586.67     1411.58    184.12 o
   3  16  11      356.71      256.70    102.81 o
   4  16  11      361.91      364.86    112.61 o
   5  16  11      936.48      829.37    149.76 o
   6  16  11      577.77      372.23    140.97 o
   7  16  11       28.26       55.17    132.16 o
  -7  17  11      755.19      761.27    190.15 o
  -6  17  11       74.23      165.80    110.23 o
  -5  17  11       26.45      109.31    126.38 o
  -4  17  11      214.66       57.61    110.64 o
  -3  17  11      187.90      110.57    116.45 o
  -2  17  11      407.68      346.27    128.54 o
  -1  17  11     1352.59     1292.54    181.41 o
   0  17  11       85.25      -19.03    119.57 o
   1  17  11       26.74       29.08    112.25 o
   2  17  11      237.44      256.17    139.13 o
   3  17  11        4.03       32.39     92.49 o
   4  17  11      178.65       86.16    110.02 o
   5  17  11        1.75     -101.51    102.71 o
   6  17  11      104.35      161.03    137.56 o
  -6  18  11       46.94      103.85    147.58 o
  -5  18  11      606.19      493.08    160.17 o
  -4  18  11      915.85      970.17    272.20 o
  -3  18  11     1764.32     1713.78    203.28 o
  -2  18  11     1146.09      922.26    167.78 o
  -1  18  11       52.22      -18.13    109.89 o
   0  18  11      106.62      261.06    123.21 o
   1  18  11      593.04      674.95    207.47 o
   2  18  11      931.97      776.04    167.51 o
   3  18  11       30.20      -54.96     96.29 o
   4  18  11      709.85      729.63    144.34 o
   5  18  11      423.66      334.34    145.27 o
  -5  19  11     2183.68     2118.62    249.22 o
  -4  19  11      953.31      628.72    166.63 o
  -3  19  11      363.95      317.16    152.47 o
  -2  19  11     5116.84     4845.88    557.49 o
  -1  19  11     2999.46     3344.98    281.30 o
   0  19  11     2270.40     2073.41    226.59 o
   1  19  11      116.19      -55.24    127.22 o
   2  19  11      779.09      834.00    179.96 o
   3  19  11     2980.56     2802.95    350.43 o
  -3  20  11     6140.40     6387.40    489.95 o
  -2  20  11     1544.69     1350.40    213.40 o
  -1  20  11      787.01      849.59    180.60 o
   0  20  11     5610.00     5737.10    613.31 o
   1  20  11     5964.03     6283.76    388.16 o
   2  20  11     2135.91     2148.81    464.29 o
 -13   0  12     6869.38     7379.17    707.45 o
 -12   0  12     3526.32     3713.50    488.43 o
 -11   0  12      284.02      423.49    233.70 o
 -10   0  12    11507.17    11511.22    616.18 o
  -9   0  12    40012.29    40166.41    905.29 o
  -8   0  12    24075.65    24942.66    559.42 o
  -7   0  12      390.04      306.06     75.75 o
  -6   0  12     1901.02     1557.08    147.56 o
  -5   0  12    27556.16    28426.83    487.82 o
  -4   0  12    89400.36    92829.77   1345.89 o
  -3   0  12    53954.47    54790.77    734.00 o
  -2   0  12     4189.37     3903.61    100.64 o
  -1   0  12    46092.66    46244.43    568.73 o
   0   0  12    87121.96    87569.14    946.18 o
   1   0  12    52022.94    55770.45    745.65 o
   2   0  12      979.59      908.86     92.72 o
   3   0  12    16873.18    17161.42    294.10 o
   4   0  12    41377.57    40946.59    594.02 o
   5   0  12    41556.25    41151.91    717.36 o
   6   0  12    27304.94    26989.47    789.13 o
   7   0  12      200.39      333.98    115.83 o
   8   0  12    11718.13    11462.94    602.18 o
   9   0  12    13934.81    15284.70    675.60 o
  10   0  12     6711.91     6852.84    635.31 o
  11   0  12     1147.24     1134.47    371.73 o
 -13   1  12      365.60      140.92    191.47 o
 -12   1  12     5653.25     5455.78    408.22 o
 -11   1  12    11914.61    11544.80    579.31 o
 -10   1  12     8955.22     9222.56    383.50 o
  -9   1  12      125.24      177.12     78.74 o
  -8   1  12    16985.32    16613.45    326.23 o
  -7   1  12    26703.43    27094.11    378.00 o
  -6   1  12    38616.92    38533.36    431.81 o
  -5   1  12     9883.55    10508.69    170.10 o
  -4   1  12      368.70      539.87     45.59 o
  -3   1  12    32751.01    30798.83    312.48 o
  -2   1  12    33008.02    32165.70    296.65 o
  -1   1  12     5038.16     4307.83     76.45 o
   0   1  12        0.55       -0.19     14.44 o
   1   1  12    58356.47    60985.85    549.04 o
   2   1  12    59942.14    62638.68    631.47 o
   3   1  12    26334.95    25722.52    325.84 o
   4   1  12     3950.27     3956.67    117.39 o
   5   1  12     2975.09     3053.74    113.24 o
   6   1  12    21247.08    21357.38    377.02 o
   7   1  12    16712.61    16552.19    363.37 o
   8   1  12     2517.06     2825.86    197.80 o
   9   1  12        5.63      174.64    111.31 o
  10   1  12     3679.02     3889.53    346.48 o
  11   1  12     5610.96     6004.35    448.56 o
 -13   2  12     2464.62     2999.30    337.91 o
 -12   2  12     1489.02     1507.81    259.19 o
 -11   2  12      390.51      506.77    167.05 o
 -10   2  12     5001.24     5859.17    542.38 o
  -9   2  12    13140.00    13679.79    342.09 o
  -8   2  12     5566.03     5705.57    213.16 o
  -7   2  12       10.85       64.88     43.47 o
  -6   2  12     2610.92     2410.95     96.22 o
  -5   2  12    19043.41    18532.53    243.11 o
  -4   2  12    13426.82    13143.20    174.15 o
  -3   2  12    25036.82    25898.69    280.70 o
  -2   2  12     6000.21     5980.85     96.77 o
  -1   2  12    12241.14    12623.92    146.28 o
   0   2  12    48157.89    48242.57    442.72 o
   1   2  12    15060.94    15758.80    165.78 o
   2   2  12       65.32       36.71     22.33 o
   3   2  12     5528.69     5438.58    148.80 o
   4   2  12    29902.80    30163.69    383.85 o
   5   2  12    16932.15    17067.87    276.28 o
   6   2  12     5751.62     5801.96    210.31 o
   7   2  12     1946.14     1904.37    141.10 o
   8   2  12     3402.88     3044.77    247.61 o
   9   2  12     6156.06     5639.40    399.81 o
  10   2  12     2515.06     2893.51    277.80 o
  11   2  12       83.40     -187.78    187.78 o
 -13   3  12      291.74      147.89    179.87 o
 -12   3  12     1905.21     2143.80    279.17 o
 -11   3  12     1036.05     1123.12    189.22 o
 -10   3  12      342.17      312.93    112.26 o
  -9   3  12        3.50       64.50     79.89 o
  -8   3  12    11269.38    10908.88    260.33 o
  -7   3  12     7814.15     7691.02    226.03 o
  -6   3  12     7552.20     7245.78    157.90 o
  -5   3  12     2612.29     2539.38     88.81 o
  -4   3  12     1421.68     1336.41     59.06 o
  -3   3  12    21429.12    21883.29    254.20 o
  -2   3  12     5177.19     4664.15     83.09 o
  -1   3  12      652.43      423.03     24.13 o
   0   3  12      895.32      800.45     53.07 o
   1   3  12      340.17      136.81     25.00 o
   2   3  12     5691.36     5539.65    100.01 o
   3   3  12     6138.03     5891.54    128.30 o
   4   3  12      145.31       46.52     37.21 o
   5   3  12       16.74      -15.83     42.02 o
   6   3  12       81.64       25.86     57.45 o
   7   3  12     2542.33     2767.26    181.91 o
   8   3  12     1747.53     1757.03    207.22 o
   9   3  12      179.82     -112.41    112.41 o
  10   3  12      200.35      199.10    148.02 o
  11   3  12     1792.81     2017.72    346.65 o
 -12   4  12       41.23      -36.34    150.75 o
 -11   4  12        0.23        2.92    123.88 o
 -10   4  12        8.27      113.44    114.11 o
  -9   4  12      479.84      222.37     89.67 o
  -8   4  12       21.57      -58.71     59.42 o
  -7   4  12      400.49      341.08     76.79 o
  -6   4  12      477.87      472.42     55.87 o
  -5   4  12      711.20      644.89     47.24 o
  -4   4  12      521.67      555.01     44.67 o
  -3   4  12       42.87       45.14     23.07 o
  -2   4  12     2846.69     3409.81     95.01 o
  -1   4  12    13283.23    15288.29    298.56 o
   0   4  12      793.82     1198.23     48.48 o
   1   4  12       37.45       46.83     23.01 o
   2   4  12       10.84        1.14     26.02 o
   3   4  12      369.95      338.27     40.42 o
   4   4  12      853.37      816.61     68.17 o
   5   4  12     1476.26     1517.50     97.01 o
   6   4  12     6134.32     5994.42    231.49 o
   7   4  12      935.50      622.16    110.08 o
   8   4  12      102.70       93.47     97.61 o
   9   4  12      266.08      126.21    125.38 o
  10   4  12      112.96      246.81    152.22 o
  11   4  12       20.75       60.66    180.31 o
 -12   5  12      668.39      624.83    194.92 o
 -11   5  12      910.88      868.20    174.35 o
 -10   5  12      809.33      629.26    146.27 o
  -9   5  12      102.37       36.46     79.24 o
  -8   5  12      142.64      156.35     75.59 o
  -7   5  12    10971.54    11416.46    279.23 o
  -6   5  12      199.46      217.40     42.52 o
  -5   5  12       23.34       14.77     31.02 o
  -4   5  12     1104.63     1091.61     58.32 o
  -3   5  12      183.99      153.74     25.84 o
  -2   5  12    11689.49    12430.53    272.28 o
  -1   5  12     1507.25     1556.10     93.78 o
   0   5  12       43.94       18.80     36.94 o
   1   5  12      470.77      469.92     35.55 o
   2   5  12     4702.51     4628.26    107.87 o
   3   5  12     1065.96     1101.94     58.43 o
   4   5  12     2445.23     2516.54    139.67 o
   5   5  12       37.01       11.44     45.26 o
   6   5  12     3118.81     2957.26    162.59 o
   7   5  12     1246.56     1388.44    167.45 o
   8   5  12       68.68       -0.29     92.47 o
   9   5  12       29.96       56.76    111.63 o
  10   5  12      281.97      385.79    178.56 o
  11   5  12       14.09       47.93    188.91 o
 -12   6  12       27.13      170.96    171.49 o
 -11   6  12      358.84      517.81    161.71 o
 -10   6  12     2025.78     2293.78    214.50 o
  -9   6  12     4129.05     3815.80    237.83 o
  -8   6  12     9632.41     9926.42    416.35 o
  -7   6  12      818.37      818.70     89.48 o
  -6   6  12    14710.51    14410.51    234.08 o
  -5   6  12     9545.01     9605.39    167.56 o
  -4   6  12    14053.50    13594.64    199.37 o
  -3   6  12     1347.13     1379.61     71.97 o
  -2   6  12      255.44      180.32     51.58 o
  -1   6  12    12683.70    12488.15    268.56 o
   0   6  12     8286.60     8582.44    228.80 o
   1   6  12     5862.56     5720.83    105.12 o
   2   6  12      601.31      593.90     48.75 o
   3   6  12     2273.03     2371.14    104.53 o
   4   6  12    10197.35    10065.37    245.60 o
   5   6  12     7943.53     7671.78    209.92 o
   6   6  12      754.00      578.02    106.44 o
   7   6  12      401.30      238.17     99.41 o
   8   6  12      937.04      789.83    140.02 o
   9   6  12     3790.28     3784.76    337.60 o
  10   6  12     1820.06     1602.51    259.86 o
 -12   7  12     5313.97     5717.22    451.36 o
 -11   7  12     5663.28     5573.82    360.28 o
 -10   7  12     3323.72     3096.90    238.62 o
  -9   7  12        0.46      -17.13     87.48 o
  -8   7  12     3761.95     3907.04    226.39 o
  -7   7  12    30890.22    31296.60    491.06 o
  -6   7  12    19747.73    20081.19    289.37 o
  -5   7  12     3493.95     3685.30    129.24 o
  -4   7  12     2691.31     2620.31    101.04 o
  -3   7  12     8477.88     8123.42    179.69 o
  -2   7  12    29801.62    29493.04    535.29 o
  -1   7  12     8632.39     9173.18    324.48 o
   0   7  12      901.82      912.21     86.96 o
   1   7  12     1779.22     1518.64     82.11 o
   2   7  12    15457.49    14784.35    218.80 o
   3   7  12    17093.53    16956.22    306.53 o
   4   7  12      731.69      640.01     59.77 o
   5   7  12     1104.09      821.26     74.28 o
   6   7  12     7628.45     7472.82    309.28 o
   7   7  12    10508.99    10687.35    424.73 o
   8   7  12     2635.27     2722.90    277.24 o
   9   7  12        1.07      -66.95    128.56 o
  10   7  12     2058.12     1703.08    272.17 o
 -12   8  12      433.90      342.30    198.90 o
 -11   8  12      209.66       31.52    154.55 o
 -10   8  12     7237.00     7269.87    327.64 o
  -9   8  12    15552.38    16201.95    477.84 o
  -8   8  12    11562.17    11428.38    351.64 o
  -7   8  12     2902.91     3084.69    159.35 o
  -6   8  12     5081.42     4920.01    154.39 o
  -5   8  12    23440.25    23619.17    338.68 o
  -4   8  12    24683.10    24953.84    316.56 o
  -3   8  12    12344.23    12321.94    261.44 o
  -2   8  12     3144.78     3512.09    187.34 o
  -1   8  12    33962.20    34020.84    658.17 o
   0   8  12    36458.37    38274.96    604.04 o
   1   8  12    28072.61    29247.39    407.32 o
   2   8  12      310.78      241.44     50.81 o
   3   8  12    11350.35    11060.66    210.73 o
   4   8  12    19917.04    20248.87    310.06 o
   5   8  12    16048.15    16146.72    367.34 o
   6   8  12     5744.59     5272.17    265.86 o
   7   8  12     1059.39      679.66    128.75 o
   8   8  12     7657.51     8087.33    398.47 o
   9   8  12     8655.55     8057.89    697.37 o
  10   8  12     2825.14     2713.90    319.96 o
 -11   9  12     7060.83     7182.13    464.47 o
 -10   9  12     4125.40     4531.35    316.69 o
  -9   9  12       19.46      -24.71     89.57 o
  -8   9  12     5594.45     5634.91    261.45 o
  -7   9  12    20476.40    20380.30    463.96 o
  -6   9  12    10975.11    11650.42    253.10 o
  -5   9  12     3317.33     3467.72    145.32 o
  -4   9  12     4863.54     5184.27    186.74 o
  -3   9  12    15727.44    15446.99    283.22 o
  -2   9  12    29022.09    29908.25    598.40 o
  -1   9  12    16819.09    16854.20    428.31 o
   0   9  12     1632.48     1680.93     81.42 o
   1   9  12    27169.76    28399.55    409.44 o
   2   9  12    20129.33    19473.06    277.40 o
   3   9  12    10773.78    10308.14    204.20 o
   4   9  12     3949.64     3987.19    157.41 o
   5   9  12     1226.70     1302.48    134.93 o
   6   9  12    15210.72    14776.26    403.63 o
   7   9  12    14302.09    14446.47    428.04 o
   8   9  12     3990.28     3762.19    314.86 o
   9   9  12       92.37      204.18    147.05 o
  10   9  12     3330.89     3028.22    387.46 o
 -11  10  12       32.89      103.31    166.95 o
 -10  10  12     3654.08     3531.70    288.90 o
  -9  10  12    10103.50     9922.43    465.48 o
  -8  10  12     8852.48     9210.28    509.13 o
  -7  10  12      375.66      440.07    101.31 o
  -6  10  12     4971.24     5235.85    210.71 o
  -5  10  12     7456.41     7529.77    180.17 o
  -4  10  12    11676.56    11647.94    269.90 o
  -3  10  12     8605.37     8842.69    300.91 o
  -2  10  12       32.78       -5.02     36.71 o
  -1  10  12    16505.86    16926.98    279.68 o
   0  10  12    26027.94    26594.54    405.56 o
   1  10  12     9297.62     9177.98    208.18 o
   2  10  12        7.36       15.53     38.08 o
   3  10  12     2009.91     1934.28    100.61 o
   4  10  12    12619.11    12489.32    262.70 o
   5  10  12    11173.58    10736.00    277.37 o
   6  10  12     3656.94     3528.97    213.24 o
   7  10  12      303.55      127.77    115.71 o
   8  10  12     4840.07     5581.13    350.35 o
   9  10  12     6827.64     6967.89    449.02 o
 -11  11  12     2840.43     2682.11    306.57 o
 -10  11  12     1333.03     1815.34    219.27 o
  -9  11  12       24.78      -13.94    115.21 o
  -8  11  12     2003.44     2129.54    181.71 o
  -7  11  12     9017.13     9134.89    325.67 o
  -6  11  12     7420.98     7662.76    233.81 o
  -5  11  12      168.02      173.84     50.74 o
  -4  11  12     5314.36     5172.57    208.08 o
  -3  11  12     5599.56     5558.84    187.64 o
  -2  11  12    14894.68    15749.43    295.41 o
  -1  11  12     4313.96     4001.30    169.47 o
   0  11  12     2334.18     2640.36    121.71 o
   1  11  12     9337.38     9347.65    225.23 o
   2  11  12    14364.27    14755.89    241.72 o
   3  11  12     8441.14     7988.23    244.97 o
   4  11  12       89.03       11.48     57.09 o
   5  11  12     2868.79     2898.46    174.92 o
   6  11  12     7454.14     7509.98    313.93 o
   7  11  12     4827.01     4587.07    409.42 o
   8  11  12      599.91      346.06    155.38 o
   9  11  12      148.15      210.97    162.63 o
 -10  12  12       30.40      182.53    155.59 o
  -9  12  12      914.63      818.01    198.01 o
  -8  12  12     2157.82     2174.85    209.98 o
  -7  12  12      161.24      146.66     95.46 o
  -6  12  12      250.90      181.52     71.58 o
  -5  12  12     4510.65     4569.17    160.48 o
  -4  12  12     2085.74     2085.79    133.67 o
  -3  12  12      506.79      587.76     80.40 o
  -2  12  12        3.31       25.92     50.64 o
  -1  12  12     1083.42     1205.68     91.22 o
   0  12  12     1776.09     1708.21    106.48 o
   1  12  12       62.31       75.85     54.65 o
   2  12  12       13.56      -10.22     41.38 o
   3  12  12     1149.03     1300.62     98.33 o
   4  12  12     2553.38     2603.81    151.96 o
   5  12  12     1212.61     1065.76    130.16 o
   6  12  12       80.86      189.49     99.18 o
   7  12  12      678.32      752.00    156.49 o
   8  12  12      573.33      437.02    338.77 o
   9  12  12      405.34      171.84    179.01 o
 -10  13  12       21.13       52.72    168.88 o
  -9  13  12       43.15      115.53    137.48 o
  -8  13  12      740.64      833.95    147.55 o
  -7  13  12      614.23      763.39    134.98 o
  -6  13  12       56.96       47.57     71.07 o
  -5  13  12        0.12       16.28     51.47 o
  -4  13  12      945.80      776.80    116.61 o
  -3  13  12      220.27      170.03     69.37 o
  -2  13  12       76.38      119.13     60.17 o
  -1  13  12       94.86       44.47     55.37 o
   0  13  12       42.33        1.42     53.93 o
   1  13  12       35.63      -23.31     54.63 o
   2  13  12       22.41       36.56     49.52 o
   3  13  12      215.53      240.51     66.16 o
   4  13  12      162.00       55.12     81.47 o
   5  13  12      122.43      -10.06     82.09 o
   6  13  12       41.92       70.38    106.31 o
   7  13  12      236.63      285.10    134.08 o
   8  13  12       76.89       24.90    139.99 o
  -9  14  12     2260.02     2298.36    248.73 o
  -8  14  12      815.95      546.63    152.05 o
  -7  14  12       37.90       96.02     97.61 o
  -6  14  12      141.59      126.56     90.14 o
  -5  14  12     1355.31     1534.34    132.65 o
  -4  14  12     1450.05     1266.85    220.48 o
  -3  14  12     3141.03     3145.76    192.18 o
  -2  14  12      455.95      252.26     86.88 o
  -1  14  12       32.45      -59.57     59.57 o
   0  14  12     2484.40     2464.08    176.62 o
   1  14  12     2518.45     2913.13    199.08 o
   2  14  12        6.81       15.83     52.22 o
   3  14  12       75.52      101.86     67.69 o
   4  14  12      909.91      661.35    112.55 o
   5  14  12     1396.67     1245.60    160.62 o
   6  14  12      382.10       -4.13    110.02 o
   7  14  12       16.79      118.79    123.57 o
   8  14  12      387.54      141.42    153.07 o
  -9  15  12       16.47      -75.33    140.00 o
  -8  15  12     2065.65     1988.76    221.37 o
  -7  15  12     5823.76     6009.50    336.74 o
  -6  15  12     4784.76     4996.94    393.55 o
  -5  15  12      259.13      165.25    123.84 o
  -4  15  12     6299.33     6037.07    324.54 o
  -3  15  12    20664.82    20553.86    536.07 o
  -2  15  12     7383.98     7682.68    315.08 o
  -1  15  12     1861.60     1622.29    157.64 o
   0  15  12      818.31      648.88    118.80 o
   1  15  12     5047.11     5292.78    275.08 o
   2  15  12     8878.51     8823.36    378.04 o
   3  15  12     5506.40     5519.36    286.96 o
   4  15  12      240.17      164.42     99.33 o
   5  15  12      971.82      862.48    145.86 o
   6  15  12     2213.58     2600.54    225.01 o
   7  15  12     3676.62     3185.12    262.65 o
  -8  16  12     4248.67     4927.29    481.07 o
  -7  16  12      340.74      215.50    120.74 o
  -6  16  12     1600.45     1245.70    384.36 o
  -5  16  12    10141.92    10593.20    480.48 o
  -4  16  12    12970.68    13290.68    473.69 o
  -3  16  12     4087.04     4185.37    274.80 o
  -2  16  12       14.88       -5.28     98.69 o
  -1  16  12     7263.77     7659.33    350.94 o
   0  16  12    11430.69    11323.05    521.38 o
   1  16  12     6898.95     6972.16    339.51 o
   2  16  12     1478.66     1183.25    194.96 o
   3  16  12     2622.62     2722.08    189.66 o
   4  16  12     7054.01     7570.80    318.76 o
   5  16  12     4755.91     4860.83    287.69 o
   6  16  12      777.95      824.59    156.84 o
  -7  17  12     8299.87     8472.23    391.08 o
  -6  17  12     5024.96     5009.68    372.11 o
  -5  17  12     1603.62     1778.41    279.44 o
  -4  17  12     2084.03     1843.89    213.67 o
  -3  17  12    10414.01    10738.42    826.90 o
  -2  17  12    16113.89    16954.51    681.60 o
  -1  17  12    10111.03    10304.10    424.99 o
   0  17  12      120.15       61.95    105.21 o
   1  17  12     3684.42     3822.96    272.38 o
   2  17  12     9239.69     9580.31    423.95 o
   3  17  12     4250.65     4522.79    366.11 o
   4  17  12      740.51      682.36    192.16 o
   5  17  12      862.82      749.69    207.77 o
  -6  18  12     2746.44     2846.92    284.93 o
  -5  18  12     6519.38     6679.15    396.00 o
  -4  18  12    13405.88    13805.42    530.35 o
  -3  18  12     4151.29     4168.63    306.92 o
  -2  18  12      943.75      701.88    165.89 o
  -1  18  12     5592.67     6302.55    363.52 o
   0  18  12    14470.03    14328.97    841.86 o
   1  18  12     5399.09     5210.71    329.31 o
   2  18  12       30.54      -93.28    116.71 o
   3  18  12     1706.81     1426.70    249.88 o
   4  18  12     5341.65     5482.87    291.26 o
  -5  19  12       23.25      107.93    154.22 o
  -4  19  12      682.42      402.97    222.84 o
  -3  19  12     3867.55     4072.28    308.70 o
  -2  19  12     3536.54     3338.73    328.61 o
  -1  19  12     2080.05     2179.80    233.64 o
   0  19  12      190.93       84.84    135.13 o
   1  19  12     1856.07     1838.09    234.14 o
   2  19  12     3843.09     4130.04    372.11 o
   3  19  12     2773.85     2838.77    424.79 o
  -3  20  12      409.24      310.66    159.99 o
  -2  20  12      343.31      293.11    159.69 o
  -1  20  12     1480.30     1101.16    198.59 o
   0  20  12     1165.73     1026.05    196.19 o
   1  20  12     1113.57      851.93    188.60 o
 -13   1  13      151.03     -103.72    176.65 o
 -12   1  13      540.25      500.75    182.41 o
 -11   1  13     1528.08     1229.24    207.91 o
 -10   1  13      200.40      125.84    116.12 o
  -9   1  13      322.45      306.39     93.77 o
  -8   1  13      102.35      109.12     62.31 o
  -7   1  13       65.17       48.06     42.82 o
  -6   1  13      750.02      729.75     55.74 o
  -5   1  13      320.00      254.16     36.19 o
  -4   1  13     5611.81     6299.19    130.62 o
  -3   1  13      756.86      512.70     36.73 o
  -2   1  13     2404.08     2181.36     54.07 o
  -1   1  13       54.49        8.57     16.38 o
   0   1  13      876.35      930.96     44.18 o
   1   1  13     7494.81     7803.99    125.66 o
   2   1  13    12817.92    12493.16    191.97 o
   3   1  13       15.66       13.61     29.71 o
   4   1  13      184.09      157.72     37.71 o
   5   1  13     1350.00     1278.54     77.09 o
   6   1  13     3549.76     3403.84    164.23 o
   7   1  13      635.95      683.04    111.55 o
   8   1  13       16.44      -90.54     90.54 o
   9   1  13       37.76       43.16    119.14 o
  10   1  13     1353.45     1559.57    365.51 o
  11   1  13      727.37      879.29    242.02 o
 -13   2  13     2011.63     1779.70    283.05 o
 -12   2  13      197.14      198.29    159.22 o
 -11   2  13     4087.38     4115.69    352.30 o
 -10   2  13     8294.99     8432.65    403.96 o
  -9   2  13     6365.48     6347.54    295.47 o
  -8   2  13       33.88       10.77     56.33 o
  -7   2  13     5084.46     5243.70    167.00 o
  -6   2  13    17402.01    17188.53    247.31 o
  -5   2  13    17557.25    18111.32    231.90 o
  -4   2  13     9841.85     9794.66    176.82 o
  -3   2  13     6181.28     7758.06    121.78 o
  -2   2  13    32951.16    34553.00    353.95 o
  -1   2  13    54459.63    55947.92    503.43 o
   0   2  13    23026.28    23521.09    259.36 o
   1   2  13      355.35      382.57     25.95 o
   2   2  13       44.06      116.14     29.84 o
   3   2  13    14887.27    15072.82    215.29 o
   4   2  13    17293.82    16683.05    259.22 o
   5   2  13     2283.16     1954.87    102.35 o
   6   2  13      618.40      512.88     78.36 o
   7   2  13      555.54      683.21    111.15 o
   8   2  13     7229.18     7211.36    377.81 o
   9   2  13     2373.11     2541.56    244.09 o
  10   2  13      280.47       62.62    161.31 o
  11   2  13      346.85      396.83    200.12 o
 -13   3  13     2892.29     2563.27    461.61 o
 -12   3  13     7713.59     7918.96    487.95 o
 -11   3  13     3605.95     3937.04    330.99 o
 -10   3  13      501.52      504.94    165.22 o
  -9   3  13     2074.80     2191.52    195.32 o
  -8   3  13     5335.48     5620.93    230.00 o
  -7   3  13    12283.93    12690.65    249.51 o
  -6   3  13     7512.18     7035.34    154.29 o
  -5   3  13     3075.04     2925.50     95.34 o
  -4   3  13    22539.29    23023.59    283.10 o
  -3   3  13    41133.66    41242.19    407.86 o
  -2   3  13    22302.11    22270.31    246.95 o
  -1   3  13       67.99       -4.70     17.61 o
   0   3  13     9302.32     9309.84    141.63 o
   1   3  13     9314.78     7927.29    121.83 o
   2   3  13    22887.61    21283.84    266.46 o
   3   3  13     9997.01     9774.94    155.54 o
   4   3  13      871.16      665.40     76.39 o
   5   3  13    15525.95    15211.56    276.62 o
   6   3  13    10874.66    10747.07    287.85 o
   7   3  13     5926.42     6047.78    268.53 o
   8   3  13       60.28       89.40     98.52 o
   9   3  13     2867.37     3107.72    295.20 o
  10   3  13     7960.29     8674.16    460.89 o
  11   3  13     3716.55     3739.90    864.79 o
 -12   4  13      214.89      168.75    164.59 o
 -11   4  13     4580.01     4210.02    312.36 o
 -10   4  13    14827.03    14737.93    488.00 o
  -9   4  13     7861.73     7894.81    312.12 o
  -8   4  13     1800.87     1853.00    145.88 o
  -7   4  13       98.22       72.25     47.38 o
  -6   4  13    23583.07    23461.02    301.15 o
  -5   4  13    35090.23    35472.62    408.22 o
  -4   4  13    12994.27    12046.78    177.28 o
  -3   4  13       77.87       92.20     26.01 o
  -2   4  13    12152.38    12179.13    192.48 o
  -1   4  13    44066.32    43185.94    581.14 o
   0   4  13    32893.96    31525.61    350.09 o
   1   4  13     8558.25     8250.78    130.13 o
   2   4  13     8671.52     8536.39    144.30 o
   3   4  13    26055.10    25653.31    294.85 o
   4   4  13    33289.32    33302.60    434.23 o
   5   4  13    14651.38    14664.65    271.85 o
   6   4  13     4426.49     4405.15    198.22 o
   7   4  13     9858.69     9983.97    368.67 o
   8   4  13     9801.02     9976.00    396.95 o
   9   4  13     6270.64     6917.09    389.99 o
  10   4  13     1647.18     1287.07    220.05 o
  11   4  13     2211.03     2350.91    640.92 o
 -12   5  13     9030.66    11039.87    585.54 o
 -11   5  13     5488.76     5372.29    348.70 o
 -10   5  13      411.31      367.07    133.36 o
  -9   5  13     1853.79     1887.39    171.68 o
  -8   5  13     7075.71     7420.16    290.05 o
  -7   5  13    23563.65    22416.84    333.73 o
  -6   5  13     9819.89     9273.90    187.95 o
  -5   5  13     1951.59     1857.34     83.36 o
  -4   5  13    33202.18    33321.27    373.23 o
  -3   5  13    29805.21    28110.46    398.60 o
  -2   5  13     8138.24     6989.82    198.37 o
  -1   5  13     5658.12     6024.10    169.02 o
   0   5  13    10065.96     9265.70    215.18 o
   1   5  13    41137.75    40115.59    410.58 o
   2   5  13    30225.83    29533.63    337.99 o
   3   5  13     9653.67     9570.67    145.63 o
   4   5  13     1014.11      811.11     90.67 o
   5   5  13    32736.77    32715.47    480.24 o
   6   5  13    26517.60    26695.90    581.42 o
   7   5  13    11672.04    12375.29    403.24 o
   8   5  13      366.97      362.34    114.98 o
   9   5  13     2788.45     3035.64    272.52 o
  10   5  13     9255.25    10535.46    580.79 o
 -12   6  13      278.61      335.44    217.32 o
 -11   6  13     3072.23     3050.77    277.68 o
 -10   6  13     6045.67     6202.10    355.17 o
  -9   6  13     7651.28     7930.94    344.41 o
  -8   6  13     2116.71     1982.28    156.96 o
  -7   6  13      114.90       42.93     57.47 o
  -6   6  13    10980.33    10823.74    232.10 o
  -5   6  13    21082.62    21049.66    287.48 o
  -4   6  13     8443.39     8575.15    153.84 o
  -3   6  13       17.25       26.27     37.07 o
  -2   6  13     7453.90     7389.20    254.67 o
  -1   6  13    22326.05    21526.05    386.60 o
   0   6  13    19761.19    19767.44    358.87 o
   1   6  13       46.14       28.69     24.15 o
   2   6  13     2477.59     2369.12     88.86 o
   3   6  13    19288.66    20031.74    284.48 o
   4   6  13    15313.87    15302.05    227.61 o
   5   6  13     3190.64     3418.54    173.00 o
   6   6  13      241.72      156.02     83.25 o
   7   6  13     4046.38     4087.59    246.00 o
   8   6  13     6648.53     6733.67    377.02 o
   9   6  13     3146.56     3144.67    278.58 o
  10   6  13      394.09      228.60    186.51 o
 -12   7  13     3375.84     2866.14    329.25 o
 -11   7  13     2455.65     2484.08    257.84 o
 -10   7  13      799.80      609.92    150.20 o
  -9   7  13     1034.28     1063.07    143.24 o
  -8   7  13     3346.07     3960.38    276.67 o
  -7   7  13     8409.87     8946.72    249.91 o
  -6   7  13     1332.53     1145.51     78.58 o
  -5   7  13      326.08      298.12     59.14 o
  -4   7  13     8742.76     8618.41    168.98 o
  -3   7  13    12695.77    12781.65    279.80 o
  -2   7  13    13893.79    13386.16    325.21 o
  -1   7  13      350.85      221.57     64.19 o
   0   7  13     1909.47     2110.81    127.48 o
   1   7  13     3711.12     3447.28    126.23 o
   2   7  13     8684.74     8951.95    163.84 o
   3   7  13     1929.60     1780.09     89.87 o
   4   7  13        9.58       -8.15     43.51 o
   5   7  13     3390.55     3548.83    222.31 o
   6   7  13     7367.96     7485.40    315.36 o
   7   7  13     2667.50     2591.19    280.22 o
   8   7  13      103.84      -75.29    110.49 o
   9   7  13      420.55      277.00    164.13 o
  10   7  13     2081.10     1946.38    291.98 o
 -12   8  13       15.09       55.45    187.55 o
 -11   8  13       75.02      119.63    147.68 o
 -10   8  13      516.24      486.44    132.91 o
  -9   8  13      378.04      282.45    101.67 o
  -8   8  13      143.22       91.66     77.46 o
  -7   8  13       14.10       -3.41     58.58 o
  -6   8  13       16.85        2.95     45.62 o
  -5   8  13      300.98      321.70     52.02 o
  -4   8  13     2353.12     2322.52    118.83 o
  -3   8  13      243.34      241.42     58.37 o
  -2   8  13     8748.47     9449.71    281.78 o
  -1   8  13     5759.53     6072.51    245.95 o
   0   8  13      392.55      157.80     60.44 o
   1   8  13      805.71      861.26     66.54 o
   2   8  13       42.27       16.38     35.71 o
   3   8  13       65.34       74.11     41.33 o
   4   8  13      661.72      662.29     73.95 o
   5   8  13     2432.40     2290.63    158.17 o
   6   8  13      340.12      418.24    105.51 o
   7   8  13      402.39      565.87    124.82 o
   8   8  13      600.99      407.32    129.50 o
   9   8  13       40.54       66.79    156.36 o
  10   8  13      139.57       69.32    174.00 o
 -11   9  13        3.22       44.86    156.01 o
 -10   9  13      758.56      531.39    170.65 o
  -9   9  13      655.66      513.98    144.58 o
  -8   9  13     2458.38     2476.88    191.70 o
  -7   9  13     1204.95     1113.86    149.85 o
  -6   9  13     1939.08     2017.56    104.47 o
  -5   9  13       26.92       45.02     41.19 o
  -4   9  13      204.36      184.27     55.76 o
  -3   9  13        9.73       16.74     39.96 o
  -2   9  13      204.11      106.49     63.16 o
  -1   9  13       41.44      -23.61     57.27 o
   0   9  13      429.44      419.88     48.31 o
   1   9  13        6.72        7.04     40.47 o
   2   9  13     1336.48     1371.60     75.57 o
   3   9  13     1251.03     1338.34     83.62 o
   4   9  13      782.06      625.89     77.25 o
   5   9  13       25.75       27.85     66.59 o
   6   9  13       43.12      105.03     87.46 o
   7   9  13      645.41      501.44    127.59 o
   8   9  13       36.01     -115.54    115.54 o
   9   9  13       37.19      151.60    171.19 o
  10   9  13      488.42      413.72    234.59 o
 -11  10  13      805.75      607.91    231.79 o
 -10  10  13     2976.11     2641.56    276.04 o
  -9  10  13     2266.44     1775.40    184.80 o
  -8  10  13      118.45       94.09     89.44 o
  -7  10  13      567.96      584.39    106.41 o
  -6  10  13     1886.05     1993.66    108.60 o
  -5  10  13     6557.02     6501.34    161.60 o
  -4  10  13     6205.80     6180.33    319.58 o
  -3  10  13     1316.51     1404.91    100.11 o
  -2  10  13       44.01       75.87     37.82 o
  -1  10  13     7646.62     7660.18    211.08 o
   0  10  13     4007.53     3899.07    128.28 o
   1  10  13       28.35       -6.75     41.64 o
   2  10  13     2849.61     2835.89    116.25 o
   3  10  13      723.19      638.77     66.98 o
   4  10  13     3113.14     3482.93    152.41 o
   5  10  13     2963.92     3301.26    169.39 o
   6  10  13      700.21      710.27    109.89 o
   7  10  13      273.07      245.30    125.46 o
   8  10  13     2421.81     2926.06    317.49 o
   9  10  13     2342.60     2376.07    449.05 o
 -11  11  13     3152.59     3380.44    338.89 o
 -10  11  13        3.50       -6.06    131.47 o
  -9  11  13      499.52      697.92    196.52 o
  -8  11  13     8784.45     9216.32    354.24 o
  -7  11  13     7308.21     7788.16    304.45 o
  -6  11  13     1981.63     1872.31    125.91 o
  -5  11  13       16.72       37.30     42.69 o
  -4  11  13     1487.40     1464.10    108.94 o
  -3  11  13     6281.94     6072.98    192.89 o
  -2  11  13     1522.30     1595.52     93.90 o
  -1  11  13     1076.85     1126.26     78.15 o
   0  11  13     9003.16     8993.35    215.16 o
   1  11  13    21593.49    21702.22    361.43 o
   2  11  13     7397.98     7506.80    291.70 o
   3  11  13     2944.35     2960.08    134.32 o
   4  11  13       11.47      -46.65     55.39 o
   5  11  13     6146.58     6437.70    256.29 o
   6  11  13     8205.13     8040.09    355.05 o
   7  11  13     4245.44     4132.27    272.18 o
   8  11  13      129.71      104.16    136.76 o
   9  11  13     1008.98     1190.41    267.92 o
 -10  12  13     5369.64     5193.64    423.29 o
  -9  12  13     6305.84     6455.37    363.50 o
  -8  12  13     1789.37     1602.53    184.28 o
  -7  12  13     2876.06     2472.06    284.74 o
  -6  12  13    10362.13    10998.73    404.32 o
  -5  12  13     6525.08     6735.14    267.40 o
  -4  12  13     1561.25     1364.58    138.45 o
  -3  12  13      349.58      259.84     65.31 o
  -2  12  13    13818.32    13952.09    284.65 o
  -1  12  13    23614.53    24349.24    391.33 o
   0  12  13     4308.47     4436.54    158.92 o
   1  12  13      204.21      224.40     61.10 o
   2  12  13     9966.56     9556.16    249.63 o
   3  12  13    14123.94    14268.69    273.91 o
   4  12  13     9115.05     9660.53    272.86 o
   5  12  13     4255.25     4442.49    237.60 o
   6  12  13        5.45      -63.66     88.99 o
   7  12  13     3671.97     3969.83    270.33 o
   8  12  13     6864.08     7768.56    454.31 o
 -10  13  13      270.94      147.48    177.38 o
  -9  13  13     1628.89     1744.21    379.38 o
  -8  13  13     8385.44     8404.58    513.56 o
  -7  13  13    10693.71    11585.99    427.95 o
  -6  13  13     3953.51     4369.92    231.59 o
  -5  13  13     1720.29     1450.16    145.12 o
  -4  13  13     9797.82     9902.15    341.55 o
  -3  13  13    10827.48    11182.78    296.54 o
  -2  13  13    15256.67    15708.41    322.28 o
  -1  13  13     3470.85     3536.18    162.62 o
   0  13  13     2016.73     2023.84    122.62 o
   1  13  13    21668.25    21462.33    382.08 o
   2  13  13    33926.63    32957.76    660.31 o
   3  13  13     4761.95     4823.61    172.04 o
   4  13  13       56.02       -3.20     76.90 o
   5  13  13     5820.51     6164.39    285.66 o
   6  13  13     8062.34     8518.06    391.78 o
   7  13  13     2023.64     1879.35    219.19 o
   8  13  13      165.40      160.89    158.01 o
  -9  14  13     3051.24     3609.84    303.55 o
  -8  14  13     2227.41     2300.91    233.00 o
  -7  14  13     1110.94      761.55    157.86 o
  -6  14  13    10220.25    11018.00    282.28 o
  -5  14  13    18237.19    17618.54    498.56 o
  -4  14  13     4572.41     4977.83    315.90 o
  -3  14  13     1818.37     1579.06    155.06 o
  -2  14  13     3483.04     3702.80    200.73 o
  -1  14  13    15424.86    16176.16    461.60 o
   0  14  13    27537.86    27889.92    537.43 o
   1  14  13     2849.47     2536.21    217.12 o
   2  14  13     2581.45     2477.99    186.35 o
   3  14  13     7358.22     7057.88    224.87 o
   4  14  13     9844.05     9784.58    324.71 o
   5  14  13     1280.71     1144.83    153.33 o
   6  14  13      353.28      176.37    142.37 o
   7  14  13     5864.03     5936.04    382.81 o
  -9  15  13      102.31      -18.27    140.70 o
  -8  15  13     2444.52     2486.12    243.16 o
  -7  15  13     5468.43     5175.40    283.74 o
  -6  15  13     2121.03     2122.73    245.17 o
  -5  15  13      697.82      581.24    135.55 o
  -4  15  13     8691.57     8507.03    369.77 o
  -3  15  13    12421.31    11711.08    490.39 o
  -2  15  13     8049.98     7805.63    314.51 o
  -1  15  13      178.37       69.52     89.86 o
   0  15  13     5526.08     4907.55    261.90 o
   1  15  13    13352.73    13547.26    471.28 o
   2  15  13     8259.67     8408.83    580.36 o
   3  15  13      891.07      914.82    111.68 o
   4  15  13      123.37       77.68     91.37 o
   5  15  13     1548.22     1335.89    170.30 o
   6  15  13     6106.19     6396.19    336.52 o
   7  15  13     2749.14     2963.32    318.16 o
  -8  16  13      951.32     1026.80    200.42 o
  -7  16  13      101.09       40.67    154.08 o
  -6  16  13     1710.68     1410.94    269.76 o
  -5  16  13     3796.41     3360.62    426.32 o
  -4  16  13      572.90      548.03    140.20 o
  -3  16  13       15.74      -18.41     99.13 o
  -2  16  13     1924.54     1850.11    190.81 o
  -1  16  13     8788.41     9287.63    384.68 o
   0  16  13     1852.18     1681.71    186.39 o
   1  16  13     1145.87      877.06    155.19 o
   2  16  13      454.12      475.05    133.69 o
   3  16  13     1441.39     1625.89    144.03 o
   4  16  13     2087.21     2137.70    185.86 o
   5  16  13     1157.45     1228.00    166.54 o
   6  16  13      220.81      329.61    141.26 o
  -7  17  13       21.40      131.07    164.57 o
  -6  17  13        2.15      -41.13    131.90 o
  -5  17  13       41.55      -50.46    107.90 o
  -4  17  13       17.18      -20.41    110.51 o
  -3  17  13       15.55      -42.10    110.45 o
  -2  17  13      202.06      100.97    116.55 o
  -1  17  13      194.79      192.03    122.76 o
   0  17  13      617.15      549.23    140.84 o
   1  17  13      872.67     1076.99    171.91 o
   2  17  13       33.60       28.93    109.87 o
   3  17  13        1.74       25.50    116.25 o
   4  17  13       55.76      -82.14     93.95 o
   5  17  13      428.52      537.80    142.22 o
  -6  18  13      255.59      102.90    150.47 o
  -5  18  13      556.86      484.97    161.38 o
  -4  18  13      353.95      273.46    134.19 o
  -3  18  13       26.42      -24.94    123.11 o
  -2  18  13      478.93      432.73    140.10 o
  -1  18  13      951.80     1210.44    182.11 o
   0  18  13      307.70      509.31    142.40 o
   1  18  13        4.76       76.51    123.70 o
   2  18  13       18.50       80.55    129.56 o
   3  18  13      198.87      253.95    145.34 o
   4  18  13      489.32      527.33    171.06 o
  -4  19  13     1970.32     2132.26    347.05 o
  -3  19  13     6318.54     6201.73    372.71 o
  -2  19  13     1714.83     1692.06    277.87 o
  -1  19  13       14.10       86.93    134.38 o
   0  19  13      980.91     1136.83    186.13 o
   1  19  13     3380.71     3529.99    291.70 o
   2  19  13     1388.09     1395.93    209.19 o
   3  19  13     1304.50     1432.28    220.01 o
  -2  20  13     3687.83     3051.42    283.20 o
  -1  20  13     4774.65     5264.51    429.69 o
   0  20  13     5793.09     5989.67    377.99 o
 -13   0  14      105.65     -106.81    253.05 o
 -12   0  14     1986.41     1358.32    329.93 o
 -11   0  14    13017.55    12725.16    828.24 o
 -10   0  14    13136.87    13535.69    705.45 o
  -9   0  14     4616.10     4442.78    361.33 o
  -8   0  14       50.37       61.89     84.51 o
  -7   0  14    19339.50    19389.81    484.18 o
  -6   0  14    22513.50    22145.12    456.10 o
  -5   0  14    30327.51    30244.64    568.92 o
  -4   0  14    22223.48    24279.41    466.33 o
  -3   0  14     4438.44     3779.08    145.28 o
  -2   0  14    65235.36    65921.96    744.25 o
  -1   0  14    31885.67    31584.80    422.63 o
   0   0  14    10155.72    10313.35    186.16 o
   1   0  14    17557.27    18980.87    375.11 o
   2   0  14    25485.93    25785.92    480.72 o
   3   0  14    12617.16    11537.11    348.67 o
   4   0  14    30288.06    29831.35    471.64 o
   5   0  14     1202.58     1044.54    105.88 o
   6   0  14     1870.75     1750.93    186.31 o
   7   0  14     7552.16     7385.36    388.58 o
   8   0  14    14847.74    15349.33    634.19 o
   9   0  14     3714.21     3428.91   1017.97 o
  10   0  14      253.60      238.98    416.34 o
  11   0  14     2473.69     2231.65    438.18 o
 -13   1  14     4750.63     4977.41    627.02 o
 -12   1  14     4338.41     3880.14    464.90 o
 -11   1  14     2571.10     2458.10    291.55 o
 -10   1  14     2426.71     2540.78    285.61 o
  -9   1  14    20690.33    20619.64    569.56 o
  -8   1  14    32784.85    32526.47    629.87 o
  -7   1  14     9749.05     9601.52    226.40 o
  -6   1  14        5.91      -12.25     32.35 o
  -5   1  14    15108.24    14745.46    288.44 o
  -4   1  14    23094.73    22238.76    273.58 o
  -3   1  14    17062.29    16671.27    217.89 o
  -2   1  14     2123.33     1789.56     51.98 o
  -1   1  14     8459.12     8522.88    122.36 o
   0   1  14    30937.12    30564.54    313.46 o
   1   1  14    74236.09    75308.03    735.05 o
   2   1  14    15231.60    14975.90    219.47 o
   3   1  14      116.93       94.70     34.94 o
   4   1  14    25360.30    24715.12    323.06 o
   5   1  14    20960.57    21171.92    289.54 o
   6   1  14    26322.93    25679.33    431.85 o
   7   1  14      275.92      326.00     93.02 o
   8   1  14     3848.72     3792.05    278.24 o
   9   1  14     7582.13     7213.07    847.91 o
  10   1  14     7418.61     7855.04    488.92 o
  11   1  14     2793.64     1889.59    378.72 o
 -13   2  14        6.04       16.09    179.15 o
 -12   2  14     1754.29     1576.94    242.87 o
 -11   2  14     5683.37     5827.63    407.77 o
 -10   2  14    10782.46    10162.33    448.00 o
  -9   2  14     1564.68     1290.97    166.16 o
  -8   2  14     2709.26     2826.11    158.07 o
  -7   2  14     5617.63     5417.08    162.61 o
  -6   2  14    19128.74    19970.22    273.01 o
  -5   2  14    25261.84    25265.09    291.64 o
  -4   2  14     5415.15     5886.74    116.51 o
  -3   2  14      598.69      528.50     39.30 o
  -2   2  14    23480.69    23322.56    274.74 o
  -1   2  14    12288.65    11561.63    163.34 o
   0   2  14     3539.45     3166.26     81.54 o
   1   2  14      604.10      891.46     39.21 o
   2   2  14    14892.89    14896.55    207.79 o
   3   2  14    29351.54    28959.16    365.15 o
   4   2  14     4176.36     4165.65    128.42 o
   5   2  14      785.46      678.40     74.98 o
   6   2  14     2234.04     2005.35    138.77 o
   7   2  14    21193.59    21406.41    467.01 o
   8   2  14     2612.11     2796.77    239.67 o
   9   2  14     1562.86     1913.98    223.74 o
  10   2  14       39.65       32.80    160.10 o
  11   2  14     3153.78     2602.12    375.34 o
 -12   3  14      906.08      493.78    204.05 o
 -11   3  14     1194.37      921.89    282.64 o
 -10   3  14      836.35      546.96    137.99 o
  -9   3  14     5796.82     5987.87    291.23 o
  -8   3  14     9923.53    10107.23    498.22 o
  -7   3  14     4228.11     4151.82    154.50 o
  -6   3  14      456.21      436.06     50.99 o
  -5   3  14     2476.22     2424.97     82.24 o
  -4   3  14    11852.21    12323.43    180.72 o
  -3   3  14     9155.99     9453.69    169.62 o
  -2   3  14     1593.77     1585.16     57.29 o
  -1   3  14      871.73      728.54     40.11 o
   0   3  14      919.10     1308.26     81.85 o
   1   3  14     8528.94     7794.88    124.01 o
   2   3  14      824.10      785.13     43.09 o
   3   3  14       25.61       33.01     31.21 o
   4   3  14     4149.59     4032.56    144.03 o
   5   3  14     1594.35     1710.31    128.22 o
   6   3  14      380.09      311.66     82.90 o
   7   3  14      219.71      119.50     90.74 o
   8   3  14      327.81      134.75    122.48 o
   9   3  14     1452.74     1219.60    200.13 o
  10   3  14     2233.65     2386.91    291.27 o
  11   3  14      336.20      387.90    343.38 o
 -12   4  14      209.64      127.56    154.43 o
 -11   4  14       39.72       21.54    129.62 o
 -10   4  14      296.90      381.74    128.62 o
  -9   4  14      455.45      355.03     98.31 o
  -8   4  14     2941.13     2927.46    187.41 o
  -7   4  14      481.56      327.48     58.33 o
  -6   4  14      309.45      322.36     47.28 o
  -5   4  14     1438.24     1324.20     72.76 o
  -4   4  14       65.52       50.73     29.13 o
  -3   4  14     1894.93     2161.78     70.05 o
  -2   4  14       36.20       31.46     26.17 o
  -1   4  14        5.89      -12.04     21.24 o
   0   4  14      546.46      624.34     39.64 o
   1   4  14      326.41      356.17     36.47 o
   2   4  14      629.61      643.94     48.74 o
   3   4  14      482.09      492.45     46.19 o
   4   4  14       60.37      109.44     44.80 o
   5   4  14     3362.20     3123.56    191.62 o
   6   4  14      553.84      515.07     95.89 o
   7   4  14      529.42      547.37    118.41 o
   8   4  14        8.64      113.40    116.92 o
   9   4  14      255.03      282.02    148.14 o
  10   4  14       30.42     -119.72    133.94 o
 -12   5  14      385.33      233.99    163.15 o
 -11   5  14      160.83      117.72    139.06 o
 -10   5  14       22.22      -64.67    104.10 o
  -9   5  14      345.87      320.26    107.19 o
  -8   5  14     5809.83     5057.54    255.10 o
  -7   5  14     2142.42     2339.30    123.35 o
  -6   5  14       63.51       26.45     41.26 o
  -5   5  14     3269.35     3291.46    116.41 o
  -4   5  14     2849.90     2956.23     95.54 o
  -3   5  14     1071.71     1108.02     83.25 o
  -2   5  14      702.81      721.02     79.32 o
  -1   5  14      753.70      857.13     85.50 o
   0   5  14     3633.75     3579.96    112.16 o
   1   5  14      847.49      925.11     71.80 o
   2   5  14     2301.10     2340.27    106.62 o
   3   5  14      701.07      675.96     59.49 o
   4   5  14      863.13      970.75     86.22 o
   5   5  14     9006.61     8745.32    229.82 o
   6   5  14      727.30      574.91    111.34 o
   7   5  14       14.20        2.45     87.27 o
   8   5  14       31.44      -60.47     95.88 o
   9   5  14     1055.94      840.45    179.80 o
  10   5  14      415.94      330.60    192.50 o
 -12   6  14     2033.95     2118.07    321.60 o
 -11   6  14     5934.29     5559.37    357.95 o
 -10   6  14     4315.61     4275.50    391.18 o
  -9   6  14     1854.66     1736.27    185.34 o
  -8   6  14      919.18      792.05    154.86 o
  -7   6  14    13965.00    14537.69    291.83 o
  -6   6  14    14464.78    14466.15    236.02 o
  -5   6  14     9546.03     9839.29    193.47 o
  -4   6  14      213.66      213.87     42.62 o
  -3   6  14      794.80      743.99     55.91 o
  -2   6  14     7669.83     7597.13    224.18 o
  -1   6  14    16508.41    16782.90    395.91 o
   0   6  14     8039.31     8415.20    216.52 o
   1   6  14      867.54      844.96     56.83 o
   2   6  14     5741.04     5768.26    129.84 o
   3   6  14    17025.61    17210.78    270.27 o
   4   6  14     3452.50     3361.63    101.02 o
   5   6  14      155.61        3.96     67.66 o
   6   6  14     1571.06     1485.42    150.41 o
   7   6  14     3178.81     3220.45    224.35 o
   8   6  14     8010.20     7971.13    366.42 o
   9   6  14      631.26      380.85    156.11 o
  10   6  14      251.48      184.40    188.48 o
 -12   7  14     3301.68     3240.59    426.70 o
 -11   7  14       82.78       72.45    135.99 o
 -10   7  14     1454.63     1759.68    204.18 o
  -9   7  14     4534.00     4573.82    264.68 o
  -8   7  14    15491.31    15863.01    385.00 o
  -7   7  14     6942.27     6718.96    197.91 o
  -6   7  14      288.56      272.63     56.02 o
  -5   7  14    13889.02    14260.01    230.26 o
  -4   7  14    21852.66    22038.88    421.48 o
  -3   7  14    24851.53    24445.42    370.23 o
  -2   7  14     1394.15     1431.42    122.06 o
  -1   7  14      310.22      293.89     68.97 o
   0   7  14    14100.46    13385.25    299.52 o
   1   7  14    16530.06    16385.89    279.87 o
   2   7  14     6643.56     6231.13    138.51 o
   3   7  14     2934.70     2927.32    143.34 o
   4   7  14    11205.68    11437.27    232.92 o
   5   7  14    10040.88     9541.50    316.20 o
   6   7  14     7156.76     7493.90    319.43 o
   7   7  14     2274.69     2277.79    193.50 o
   8   7  14     1173.28      980.19    159.21 o
   9   7  14     6274.41     5400.25    408.72 o
  10   7  14     2856.94     3347.09    356.08 o
 -12   8  14     1733.74     2024.74    289.28 o
 -11   8  14     7730.03     7896.62    480.08 o
 -10   8  14     7907.30     7467.75    355.40 o
  -9   8  14     1892.04     1906.47    213.78 o
  -8   8  14     1339.72     1282.01    132.84 o
  -7   8  14    16677.68    16730.93    365.68 o
  -6   8  14    18187.98    18797.60    304.60 o
  -5   8  14    16077.61    15655.67    295.94 o
  -4   8  14     1683.82     1718.09    162.34 o
  -3   8  14     4174.64     3872.00    179.14 o
  -2   8  14    27229.32    28590.67    549.24 o
  -1   8  14    21324.25    21525.13    450.95 o
   0   8  14    10713.72    10959.24    479.52 o
   1   8  14      621.85      627.07     62.24 o
   2   8  14    14466.57    14826.44    236.25 o
   3   8  14    15081.73    15490.28    276.09 o
   4   8  14    10026.62    10158.73    215.06 o
   5   8  14     1373.53     1030.02    127.42 o
   6   8  14     6758.07     6836.90    417.91 o
   7   8  14    11561.47    12235.32    411.07 o
   8   8  14    13820.73    14706.99    479.62 o
   9   8  14     1183.51     1117.10    230.92 o
  10   8  14      588.49      182.69    196.80 o
 -11   9  14     1183.21      816.04    281.16 o
 -10   9  14     1153.16     1067.12    162.30 o
  -9   9  14     6400.83     7017.04    307.82 o
  -8   9  14    18507.79    18184.49    456.32 o
  -7   9  14     8928.20     8518.98    267.93 o
  -6   9  14       96.48       84.90     48.24 o
  -5   9  14     8119.86     8314.63    180.17 o
  -4   9  14    29806.26    30411.17    477.18 o
  -3   9  14    31936.37    31691.58    673.65 o
  -2   9  14     8754.02     8681.38    308.16 o
  -1   9  14     2199.30     2402.31    166.28 o
   0   9  14    27445.98    27742.81    502.43 o
   1   9  14    12607.94    12736.27    304.17 o
   2   9  14     3437.02     3522.65    110.72 o
   3   9  14      258.49      218.01     54.05 o
   4   9  14     6447.14     6433.67    239.53 o
   5   9  14    18930.68    19150.97    391.64 o
   6   9  14     4693.51     5101.44    273.60 o
   7   9  14     1134.71      826.04    147.94 o
   8   9  14     1411.47     1111.67    184.30 o
   9   9  14     5690.24     6709.50    466.18 o
 -11  10  14     3314.37     3480.06    335.47 o
 -10  10  14     4099.39     4211.51    341.56 o
  -9  10  14     6096.25     5779.21    305.33 o
  -8  10  14       78.01       61.25     90.15 o
  -7  10  14     8074.62     8145.84    298.43 o
  -6  10  14    11930.95    12596.13    292.30 o
  -5  10  14     7176.87     7123.64    217.99 o
  -4  10  14     1971.59     1976.97    122.25 o
  -3  10  14      558.98      552.01     63.04 o
  -2  10  14    20285.94    20377.10    382.47 o
  -1  10  14    19662.21    19916.05    482.53 o
   0  10  14      331.48      321.47     61.97 o
   1  10  14      435.64      337.35     73.74 o
   2  10  14      855.90      951.51     71.06 o
   3  10  14    16909.68    16238.66    280.30 o
   4  10  14     7133.41     7539.38    244.24 o
   5  10  14        3.08        0.38     67.92 o
   6  10  14     3676.52     3684.74    241.49 o
   7  10  14     9098.13     8736.72    420.95 o
   8  10  14     5385.10     5756.82    367.10 o
   9  10  14      793.58      688.94    221.88 o
 -11  11  14      634.17      678.69    199.93 o
 -10  11  14      119.46       80.54    143.59 o
  -9  11  14     5543.22     5396.42    329.64 o
  -8  11  14    11608.10    12366.77    507.76 o
  -7  11  14     4517.36     3816.59    311.14 o
  -6  11  14      429.68      373.22     74.62 o
  -5  11  14     1832.19     1877.00    186.76 o
  -4  11  14     4301.17     4459.65    178.07 o
  -3  11  14     9183.60     9535.56    235.00 o
  -2  11  14     7342.29     7477.31    197.78 o
  -1  11  14      475.24      456.92     78.25 o
   0  11  14     5827.92     5828.51    169.20 o
   1  11  14    12738.26    12504.55    285.77 o
   2  11  14     9569.13     9667.42    245.94 o
   3  11  14      178.95      171.52     54.55 o
   4  11  14     2957.01     2853.69    144.76 o
   5  11  14     5339.16     5667.56    242.30 o
   6  11  14     3457.61     3911.99    232.38 o
   7  11  14       81.80      -29.92    110.60 o
   8  11  14     1014.76      907.04    200.04 o
   9  11  14     2027.81     1960.27    309.01 o
 -10  12  14     1631.18     1281.91    225.40 o
  -9  12  14      322.16      101.23    127.16 o
  -8  12  14       82.49      -67.17     95.67 o
  -7  12  14      564.66      675.71    116.85 o
  -6  12  14     1530.74     1696.82    122.13 o
  -5  12  14      436.80      532.41    100.99 o
  -4  12  14      204.88      149.62     68.84 o
  -3  12  14      570.35      537.38    106.16 o
  -2  12  14      156.21      175.71     55.28 o
  -1  12  14      516.59      483.86     70.86 o
   0  12  14     1765.10     1597.12    104.20 o
   1  12  14      517.84      364.57     69.40 o
   2  12  14     6272.66     6097.21    238.34 o
   3  12  14     1539.15     1628.69    104.76 o
   4  12  14     1374.54     1473.65    128.85 o
   5  12  14      285.70      231.19     96.86 o
   6  12  14      103.95      208.40    104.35 o
   7  12  14      238.91      254.45    132.24 o
   8  12  14     2423.48     2523.19    286.90 o
 -10  13  14      106.72       95.05    163.13 o
  -9  13  14      124.11       99.17    122.69 o
  -8  13  14      218.72      232.30    120.49 o
  -7  13  14      235.92      151.76     96.40 o
  -6  13  14       35.60       25.98    105.02 o
  -5  13  14       26.98       20.40     80.59 o
  -4  13  14      111.58      206.00     89.56 o
  -3  13  14     1620.76     1474.47    159.92 o
  -2  13  14     1565.50     1752.74    163.02 o
  -1  13  14       41.00       -1.34     52.76 o
   0  13  14      294.19      349.09     69.11 o
   1  13  14      122.52      182.89     69.26 o
   2  13  14      698.36      735.39    103.36 o
   3  13  14      128.22      105.42     58.52 o
   4  13  14      439.23      297.37     96.00 o
   5  13  14      385.26      313.43    113.14 o
   6  13  14     1026.79     1069.26    159.72 o
   7  13  14       67.43      113.36    134.54 o
   8  13  14       31.14      -14.79    153.75 o
  -9  14  14      111.03      141.55    140.85 o
  -8  14  14       33.99     -101.76    113.31 o
  -7  14  14      574.50      523.94    136.35 o
  -6  14  14      959.24      975.90    163.70 o
  -5  14  14      818.82      555.02    125.37 o
  -4  14  14       92.27      -45.71     87.98 o
  -3  14  14      869.13      874.04    114.47 o
  -2  14  14     2626.66     2512.65    167.99 o
  -1  14  14     2671.10     2769.45    152.96 o
   0  14  14      603.78      470.40    104.74 o
   1  14  14      505.13      358.87     94.99 o
   2  14  14      668.61      584.56    109.72 o
   3  14  14     1978.11     2124.36    201.68 o
   4  14  14     1225.60     1201.39    134.06 o
   5  14  14       45.14       17.02    100.20 o
   6  14  14      621.46      598.12    140.46 o
   7  14  14      881.10      680.38    172.55 o
  -8  15  14     4968.71     4815.22    311.56 o
  -7  15  14     2888.38     2781.30    319.69 o
  -6  15  14        6.73      -47.08    122.85 o
  -5  15  14     2384.68     2176.56    199.53 o
  -4  15  14     8139.33     8649.78    556.06 o
  -3  15  14     6467.45     6129.11    284.38 o
  -2  15  14      777.66      799.75    124.81 o
  -1  15  14       20.61       46.36     88.09 o
   0  15  14     4170.65     4440.92    250.74 o
   1  15  14     4758.06     5099.78    273.54 o
   2  15  14     3547.07     3288.98    229.83 o
   3  15  14       92.24       80.31    107.39 o
   4  15  14     2795.22     2537.28    190.97 o
   5  15  14     2835.95     3190.47    231.62 o
   6  15  14     3278.16     3196.67    246.29 o
  -8  16  14      106.99      142.04    121.17 o
  -7  16  14     2764.79     3108.49    419.99 o
  -6  16  14     5502.69     6224.20    440.13 o
  -5  16  14     5059.58     4818.25    341.47 o
  -4  16  14      655.77      502.58    156.86 o
  -3  16  14     3343.36     3121.89    347.42 o
  -2  16  14    10043.85    10816.41    453.70 o
  -1  16  14     4688.41     4942.47    299.35 o
   0  16  14     3632.75     3624.28    298.15 o
   1  16  14       22.24      -93.27     93.27 o
   2  16  14     5382.92     5800.47    330.86 o
   3  16  14     8216.49     8415.34    858.92 o
   4  16  14     4308.26     4255.87    238.96 o
   5  16  14      849.42      555.51    140.87 o
   6  16  14     1171.67     1040.88    178.84 o
  -7  17  14     4270.45     4739.05   1062.86 o
  -6  17  14       57.45       22.27    141.68 o
  -5  17  14     4979.29     4542.71    318.24 o
  -4  17  14    11564.64    11061.85    487.33 o
  -3  17  14     7622.50     7414.23    459.55 o
  -2  17  14     1255.79     1401.75    182.03 o
  -1  17  14     3959.33     4181.49    284.78 o
   0  17  14     7218.57     7861.95    388.26 o
   1  17  14     7528.10     7727.22    371.21 o
   2  17  14     3806.59     3821.68    283.89 o
   3  17  14      352.03       64.61    132.26 o
   4  17  14     2045.06     2077.51    264.71 o
   5  17  14     6081.09     5627.97    366.16 o
  -6  18  14     6896.03     8132.44    616.28 o
  -5  18  14     5662.87     5690.03    362.95 o
  -4  18  14      451.91      509.06    152.08 o
  -3  18  14     2346.42     2407.84    239.15 o
  -2  18  14    10626.73    11542.22    598.80 o
  -1  18  14    12391.88    12362.05    483.29 o
   0  18  14     1546.52     1624.79    204.06 o
   1  18  14      751.15      669.92    204.31 o
   2  18  14     4300.77     3909.74    299.52 o
   3  18  14     7899.46     8322.68    544.49 o
   4  18  14     3392.11     3152.72    284.31 o
  -4  19  14     5804.95     5945.19    407.85 o
  -3  19  14     5114.10     5851.95    362.25 o
  -2  19  14      852.54      710.79    171.25 o
  -1  19  14      356.91      411.47    155.15 o
   0  19  14     6276.77     7025.11    395.92 o
   1  19  14     7473.89     7314.14    596.91 o
   2  19  14     1171.29     1042.10    200.89 o
 -13   1  15      376.39      357.62    198.33 o
 -12   1  15       31.32       19.38    137.46 o
 -11   1  15       25.18      -13.44    128.00 o
 -10   1  15     1815.78     1748.89    220.28 o
  -9   1  15     1082.63     1166.42    157.78 o
  -8   1  15     1606.93     1340.79    124.56 o
  -7   1  15     1567.67     1501.58     84.84 o
  -6   1  15      634.74      503.48     52.18 o
  -5   1  15     3574.73     3600.89    141.21 o
  -4   1  15      674.47      521.58     44.91 o
  -3   1  15     1392.73     1572.25     62.80 o
  -2   1  15        6.54      -14.97     17.87 o
  -1   1  15     8292.94     8245.32    135.81 o
   0   1  15     8439.16     8472.15    119.96 o
   1   1  15     4537.09     4862.00    113.94 o
   2   1  15       25.38       46.29     29.29 o
   3   1  15     1169.21     1129.67     75.53 o
   4   1  15     2658.24     2577.52    116.36 o
   5   1  15     6612.82     6745.08    160.82 o
   6   1  15     7029.39     7287.87    273.11 o
   7   1  15      349.96      232.06     99.41 o
   8   1  15     2102.17     2165.71    216.46 o
   9   1  15     1273.48     1479.16    245.33 o
  10   1  15      586.03      339.66    216.59 o
 -12   2  15     1672.55     1303.03    224.96 o
 -11   2  15     4973.40     5074.21    623.38 o
 -10   2  15     4748.00     4535.53    333.24 o
  -9   2  15      297.84      261.73    112.31 o
  -8   2  15     1745.26     1571.09    146.04 o
  -7   2  15     5790.13     5777.31    167.78 o
  -6   2  15    12269.48    12170.70    212.72 o
  -5   2  15     1118.53      989.60     58.55 o
  -4   2  15     2196.40     2369.95     75.71 o
  -3   2  15    19092.24    19539.15    245.49 o
  -2   2  15    29513.45    29958.63    338.33 o
  -1   2  15     2272.25     2320.67     77.21 o
   0   2  15     2449.38     2903.99     85.34 o
   1   2  15     5133.79     5088.01    104.70 o
   2   2  15     9903.28     9900.38    164.48 o
   3   2  15     7328.56     7170.12    165.61 o
   4   2  15     2157.81     2040.66     84.26 o
   5   2  15       49.11       28.17     41.27 o
   6   2  15     8903.94     8702.35    322.84 o
   7   2  15     9007.45     8842.80    355.03 o
   8   2  15      571.35      601.77    143.86 o
   9   2  15       99.62       41.19    135.79 o
  10   2  15     1266.41      923.25    214.07 o
 -12   3  15     1500.04     1369.89    230.73 o
 -11   3  15      347.93      248.19    153.74 o
 -10   3  15     4575.79     4507.61    299.84 o
  -9   3  15    13207.73    13753.74    606.57 o
  -8   3  15     3433.66     2808.16    189.65 o
  -7   3  15      127.84      146.27     51.72 o
  -6   3  15    11184.51    11112.69    188.70 o
  -5   3  15    26067.28    26127.36    325.61 o
  -4   3  15    31056.36    32190.83    342.21 o
  -3   3  15     5401.55     5407.23    112.88 o
  -2   3  15     3604.20     3795.27     86.42 o
  -1   3  15    21263.96    20914.53    228.00 o
   0   3  15    33158.77    33293.47    351.34 o
   1   3  15    12015.99    11494.06    160.10 o
   2   3  15      602.79      610.72     39.83 o
   3   3  15    11098.29    11099.81    179.61 o
   4   3  15    27251.63    26410.55    369.65 o
   5   3  15    15157.86    15132.37    264.11 o
   6   3  15     6227.45     6182.12    324.00 o
   7   3  15      715.37      412.13    109.71 o
   8   3  15     3139.76     3498.26    305.68 o
   9   3  15     5867.14     6480.02    384.84 o
  10   3  15     3944.23     4048.22    365.80 o
 -12   4  15     4488.97     4309.46    373.57 o
 -11   4  15     8909.56    10201.48    531.45 o
 -10   4  15     7774.67     7578.20    388.51 o
  -9   4  15      118.61      155.28    104.41 o
  -8   4  15     7747.15     7446.56    304.76 o
  -7   4  15    18806.67    19195.33    319.67 o
  -6   4  15    16088.86    16424.57    266.52 o
  -5   4  15     6366.45     6209.43    146.03 o
  -4   4  15     9120.24     9334.94    159.95 o
  -3   4  15    49071.91    50207.76    502.48 o
  -2   4  15    42678.41    42538.29    515.87 o
  -1   4  15    16972.96    16669.79    246.51 o
   0   4  15       29.80       11.04     22.90 o
   1   4  15    19841.23    19753.02    241.90 o
   2   4  15    36237.12    36440.77    399.07 o
   3   4  15    29954.73    30217.77    368.90 o
   4   4  15     2853.45     3061.94    130.24 o
   5   4  15    10609.04    10651.14    289.35 o
   6   4  15    13120.12    12424.88    363.55 o
   7   4  15    14415.26    15062.79    420.40 o
   8   4  15     4645.98     4324.06    300.48 o
   9   4  15       70.33      -22.91    122.59 o
  10   4  15     3221.24     2943.03    324.56 o
 -12   5  15     3708.19     4070.81    364.40 o
 -11   5  15      159.49       82.70    141.86 o
 -10   5  15     5300.74     5426.30    376.29 o
  -9   5  15    11887.03    12147.08    404.35 o
  -8   5  15     7825.98     8024.54    323.12 o
  -7   5  15     1650.07     1550.43    107.48 o
  -6   5  15     7307.66     7119.17    227.51 o
  -5   5  15    29460.95    29894.32    378.80 o
  -4   5  15    33494.05    33047.35    373.34 o
  -3   5  15     7523.56     7896.08    172.77 o
  -2   5  15     1160.98      912.93     87.37 o
  -1   5  15    14948.73    14414.88    316.15 o
   0   5  15    35257.56    35906.88    425.94 o
   1   5  15    20727.27    20253.72    318.69 o
   2   5  15     1601.77     1610.55     73.93 o
   3   5  15    10297.89     9853.04    184.42 o
   4   5  15    24884.28    24349.06    335.85 o
   5   5  15    11927.63    12074.67    337.05 o
   6   5  15     3193.82     3258.12    212.09 o
   7   5  15       46.35       65.17     90.96 o
   8   5  15     4496.77     4835.14    320.91 o
   9   5  15     8871.99     9069.51    460.58 o
  10   5  15     2510.22     1921.33    293.52 o
 -12   6  15     6860.56     6748.57    452.01 o
 -11   6  15     6239.59     6353.01    593.12 o
 -10   6  15     4034.00     3801.65    279.28 o
  -9   6  15        6.29        4.97     86.80 o
  -8   6  15     2857.33     2900.73    196.66 o
  -7   6  15     5200.83     5344.84    207.72 o
  -6   6  15     9011.06     9209.28    201.09 o
  -5   6  15     2359.11     2280.18    104.28 o
  -4   6  15     2471.35     2726.56    128.57 o
  -3   6  15    29510.36    29251.81    419.25 o
  -2   6  15    22567.85    22415.11    412.38 o
  -1   6  15     7129.78     6867.42    217.90 o
   0   6  15       10.78       26.34     27.26 o
   1   6  15     7501.29     7662.92    163.57 o
   2   6  15    20824.51    20684.55    277.28 o
   3   6  15     8620.27     8568.68    177.53 o
   4   6  15      194.29      109.87     53.21 o
   5   6  15      136.18       67.99     72.44 o
   6   6  15     7002.86     7072.94    310.24 o
   7   6  15     8860.82     8995.99    373.34 o
   8   6  15     1721.32     1447.44    257.75 o
   9   6  15       69.58       -2.12    138.51 o
  10   6  15     3934.03     3842.13    373.71 o
 -12   7  15      747.84      624.85    242.15 o
 -11   7  15       77.90       40.80    130.06 o
 -10   7  15     1560.59     1715.25    202.94 o
  -9   7  15     3871.37     4058.30    362.23 o
  -8   7  15      652.03      517.92    140.81 o
  -7   7  15      252.90      243.87     61.09 o
  -6   7  15      535.42      542.16     66.27 o
  -5   7  15     4544.37     3994.34    148.69 o
  -4   7  15     3880.37     3842.33    216.75 o
  -3   7  15     2345.79     2108.80     86.20 o
  -2   7  15     3603.90     3463.44    188.05 o
  -1   7  15     1565.44     1514.81    123.72 o
   0   7  15     4709.85     4397.78    190.33 o
   1   7  15     5236.71     5130.88    151.70 o
   2   7  15      283.15      261.33     45.22 o
   3   7  15      474.53      289.33     50.51 o
   4   7  15      895.23      991.86     83.20 o
   5   7  15     6018.23     6324.10    252.13 o
   6   7  15      924.32      843.22    126.56 o
   7   7  15      442.70      371.24    120.30 o
   8   7  15     1625.82     1972.59    246.07 o
   9   7  15     3320.51     3749.23    402.82 o
  10   7  15      227.84      440.48    240.04 o
 -12   8  15      759.00      685.39    241.35 o
 -11   8  15      807.80      850.92    209.24 o
 -10   8  15      408.20      434.71    131.62 o
  -9   8  15      132.58      108.54     94.65 o
  -8   8  15      208.29      113.02     84.43 o
  -7   8  15       34.94      161.74     63.60 o
  -6   8  15      308.28      183.61     53.97 o
  -5   8  15      126.75      103.38     41.25 o
  -4   8  15      646.72      683.53     72.61 o
  -3   8  15     7396.30     7364.08    220.19 o
  -2   8  15     4231.02     4490.79    289.18 o
  -1   8  15      332.54      145.47     68.82 o
   0   8  15      641.37      470.31     81.01 o
   1   8  15      794.58      751.14     67.27 o
   2   8  15      154.15      126.37     40.72 o
   3   8  15     4407.00     4486.14    152.16 o
   4   8  15     2815.08     2543.94    127.35 o
   5   8  15       51.24       40.73     67.23 o
   6   8  15      346.84      270.32    101.33 o
   7   8  15      167.65       42.53    105.62 o
   8   8  15        2.46      -19.52    124.75 o
   9   8  15      591.49      365.63    205.70 o
 -11   9  15        1.92      173.61    155.78 o
 -10   9  15      348.21      126.59    122.98 o
  -9   9  15       24.54      -24.80     91.49 o
  -8   9  15      377.42      381.35    109.69 o
  -7   9  15     1915.09     1881.53    138.92 o
  -6   9  15      420.75      421.91     65.25 o
  -5   9  15     1658.40     1542.74    147.90 o
  -4   9  15        6.46       -3.18     47.77 o
  -3   9  15       22.30      -19.81     38.98 o
  -2   9  15     3099.41     3131.66    193.41 o
  -1   9  15      281.46      230.21     73.68 o
   0   9  15     1977.36     2156.34     87.13 o
   1   9  15     1105.23     1112.17     81.02 o
   2   9  15      832.44      721.56     88.53 o
   3   9  15      109.45       19.07     46.17 o
   4   9  15       19.90       10.15     55.85 o
   5   9  15       36.46      -65.22     65.22 o
   6   9  15       81.68       -4.00     79.75 o
   7   9  15        7.63      -20.12     98.60 o
   8   9  15      207.25      190.91    161.43 o
   9   9  15     1087.58     1085.11    233.45 o
 -11  10  15     1151.03     1055.31    268.11 o
 -10  10  15       28.59      -62.19    130.99 o
  -9  10  15        0.97       40.57    100.02 o
  -8  10  15      251.57      272.82    106.22 o
  -7  10  15     2164.32     2443.99    155.24 o
  -6  10  15     2499.37     2739.54    187.92 o
  -5  10  15     1238.94     1235.43    106.64 o
  -4  10  15      143.05      120.48     55.69 o
  -3  10  15      214.40      209.97     50.60 o
  -2  10  15     1005.72     1038.25    134.02 o
  -1  10  15     3503.53     3895.17    203.90 o
   0  10  15      669.28      626.72     86.00 o
   1  10  15      390.54      363.88     60.61 o
   2  10  15      545.76      594.74     77.16 o
   3  10  15     1183.39     1201.19     84.79 o
   4  10  15      566.29      517.52     78.49 o
   5  10  15       14.50       46.85     71.89 o
   6  10  15      340.75      432.45    110.71 o
   7  10  15     3571.55     3541.15    249.00 o
   8  10  15     1015.01     1070.68    220.78 o
   9  10  15        1.34      141.61    168.57 o
 -10  11  15      926.34      691.11    190.36 o
  -9  11  15     4682.05     5069.45    314.75 o
  -8  11  15     4147.92     3817.91    238.58 o
  -7  11  15        4.78        7.81     69.03 o
  -6  11  15     3080.66     3472.58    171.57 o
  -5  11  15     7008.99     7262.52    235.31 o
  -4  11  15    10137.71    10103.23    268.29 o
  -3  11  15      680.70      600.61     70.63 o
  -2  11  15     1094.27     1107.49     74.74 o
  -1  11  15     2507.69     2503.75    105.19 o
   0  11  15    18009.21    18243.35    338.70 o
   1  11  15    24331.38    24358.68    394.97 o
   2  11  15      462.60      314.54    104.56 o
   3  11  15      353.27      347.57     64.20 o
   4  11  15     5084.47     5284.53    191.96 o
   5  11  15     6115.00     6376.15    258.27 o
   6  11  15     2801.81     2360.38    272.32 o
   7  11  15       85.14      255.92    134.95 o
   8  11  15     2736.81     2835.22    382.35 o
 -10  12  15     2810.30     2679.38    285.08 o
  -9  12  15        7.66      -67.70    106.66 o
  -8  12  15     3965.27     3626.23    251.84 o
  -7  12  15    11726.54    11980.97    392.33 o
  -6  12  15     9624.25     8994.35    352.47 o
  -5  12  15     1956.96     1600.07    231.52 o
  -4  12  15     7645.28     7522.76    239.14 o
  -3  12  15    27537.56    28209.01    487.55 o
  -2  12  15    25376.39    25867.89    522.74 o
  -1  12  15    12245.12    12558.63    279.83 o
   0  12  15       44.22       17.70     50.27 o
   1  12  15    24515.03    23033.41    532.00 o
   2  12  15    35630.39    35191.06    581.79 o
   3  12  15    10033.16     9974.29    231.73 o
   4  12  15     3599.24     3246.09    179.54 o
   5  12  15      990.07      860.06    126.78 o
   6  12  15     5592.16     5792.96    286.61 o
   7  12  15     4965.91     5074.15    336.78 o
   8  12  15     3379.77     3111.78    360.03 o
 -10  13  15     5356.64     5046.97    427.43 o
  -9  13  15     9093.31     9470.85    448.58 o
  -8  13  15     9382.43     9311.10    453.78 o
  -7  13  15     1453.38     1188.33    143.08 o
  -6  13  15     3924.74     4405.56    286.74 o
  -5  13  15    16074.10    16316.05    407.25 o
  -4  13  15     9171.52     9107.16    360.05 o
  -3  13  15      493.10      541.41     83.25 o
  -2  13  15       14.42      -20.65     54.46 o
  -1  13  15    13936.28    14154.24    326.42 o
   0  13  15    21134.01    21354.42    375.22 o
   1  13  15    22803.53    22879.33    475.32 o
   2  13  15      468.17      317.80     87.09 o
   3  13  15     5467.17     5625.04    197.27 o
   4  13  15     8891.45     9162.06    304.78 o
   5  13  15     5487.15     5699.99    348.31 o
   6  13  15     1588.62     1231.83    159.47 o
   7  13  15       70.85      225.60    146.60 o
  -9  14  15        2.27       83.93    180.26 o
  -8  14  15     4436.81     4217.97    263.48 o
  -7  14  15     8611.15     9534.89    494.52 o
  -6  14  15    10540.57    10353.96    429.92 o
  -5  14  15     1143.22     1039.12    156.52 o
  -4  14  15     4954.19     4650.73    339.24 o
  -3  14  15    13319.80    13204.24    387.41 o
  -2  14  15     8606.24     8747.84    494.00 o
  -1  14  15     5239.63     5217.66    345.52 o
   0  14  15        3.23      -51.22     70.90 o
   1  14  15    15753.18    15725.13    397.14 o
   2  14  15    30480.05    29942.02    587.84 o
   3  14  15     9582.75     9534.45    372.83 o
   4  14  15       68.27      155.48     91.87 o
   5  14  15     1672.45     2093.98    186.55 o
   6  14  15     8355.01     8555.97    380.11 o
   7  14  15     6582.73     6998.53    432.48 o
  -8  15  15     3383.09     3187.22    354.17 o
  -7  15  15      366.06      232.67    159.65 o
  -6  15  15      585.82      504.65    153.18 o
  -5  15  15     6287.02     6922.73    323.72 o
  -4  15  15     6058.61     5792.51    460.76 o
  -3  15  15       46.25       63.23     90.21 o
  -2  15  15     2115.24     2260.31    228.31 o
  -1  15  15     5028.70     5410.39    261.07 o
   0  15  15     7736.39     8318.98    329.10 o
   1  15  15     3876.52     3934.70    242.97 o
   2  15  15      303.18       85.54    103.64 o
   3  15  15     2689.43     2725.23    237.89 o
   4  15  15     4120.78     4245.00    258.83 o
   5  15  15     5094.89     5057.63    278.21 o
   6  15  15      521.52      504.07    147.14 o
  -8  16  15      900.73     1282.76    267.50 o
  -7  16  15     2278.81     2393.21    627.17 o
  -6  16  15     1144.29     1422.09    305.53 o
  -5  16  15       12.06      -12.89    121.28 o
  -4  16  15      486.76      451.96    145.82 o
  -3  16  15     1195.39     1437.52    179.59 o
  -2  16  15     1915.29     2137.90    248.53 o
  -1  16  15      131.47      223.07    108.33 o
   0  16  15      128.39       44.73    101.51 o
   1  16  15      319.10      141.84    113.08 o
   2  16  15     2177.96     2194.15    223.23 o
   3  16  15     1720.60     1261.12    187.44 o
   4  16  15      597.54      528.90    151.49 o
   5  16  15      484.28      522.00    143.12 o
  -7  17  15      487.79      657.63    203.45 o
  -6  17  15      104.01      126.31    149.81 o
  -5  17  15       43.50       99.92    130.27 o
  -4  17  15      330.85      377.30    152.60 o
  -3  17  15      258.13      343.81    126.13 o
  -2  17  15       11.97      -49.49    103.06 o
  -1  17  15     1533.55     1385.88    179.66 o
   0  17  15     1128.58     1113.49    170.11 o
   1  17  15        3.95      -68.57    111.44 o
   2  17  15        0.57       52.55    121.05 o
   3  17  15      140.60      185.62    135.89 o
   4  17  15      116.52      -37.30    140.70 o
  -5  18  15        1.23       23.82    136.65 o
  -4  18  15       38.82      -85.41    123.24 o
  -3  18  15      652.30      648.25    158.56 o
  -2  18  15      854.05      606.97    148.27 o
  -1  18  15      149.30      109.22    127.16 o
   0  18  15       56.48       -6.99    118.00 o
   1  18  15      128.72      188.17    129.45 o
   2  18  15      803.89      495.37    168.85 o
   3  18  15      849.48      710.76    211.99 o
  -4  19  15     2905.39     2743.93    267.96 o
  -3  19  15      861.11      951.15    181.83 o
  -2  19  15       60.85      -11.44    139.36 o
  -1  19  15     1118.28     1103.22    194.71 o
   0  19  15     3663.45     3661.43    305.06 o
   1  19  15      352.26      119.12    144.89 o
   2  19  15      272.26      136.57    148.38 o
 -12   0  16     6813.44     7754.65    684.13 o
 -11   0  16     5528.02     5036.44   1483.49 o
 -10   0  16       64.85     -130.21    130.21 o
  -9   0  16     6788.56     6452.77    931.04 o
  -8   0  16    25643.49    27795.76    802.35 o
  -7   0  16    20955.50    20971.10    449.47 o
  -6   0  16     8065.48     8459.83    229.07 o
  -5   0  16       42.55       39.57     47.40 o
  -4   0  16    28137.55    28373.98    471.91 o
  -3   0  16    61208.42    59612.51    815.06 o
  -2   0  16    23826.58    24134.35    386.54 o
  -1   0  16       86.99      -17.72     32.63 o
   0   0  16    15641.85    15840.60    259.93 o
   1   0  16     4049.53     3330.53    154.20 o
   2   0  16      556.26      373.24     61.67 o
   3   0  16     8428.15     8514.06    412.02 o
   4   0  16      826.47      933.56    103.93 o
   5   0  16    27586.57    27333.45    501.91 o
   6   0  16     6478.33     6588.79    350.73 o
   7   0  16     1153.77     1260.02    221.17 o
   8   0  16       70.43       92.77    176.98 o
   9   0  16     5492.48     5869.63    577.22 o
  10   0  16     5917.45     6158.40    639.02 o
 -12   1  16        0.22      138.91    156.34 o
 -11   1  16     4697.80     4672.23    356.67 o
 -10   1  16    14957.52    15370.78    724.93 o
  -9   1  16    20146.17    20833.93    608.68 o
  -8   1  16      334.90      314.27     83.41 o
  -7   1  16     9281.95     9215.63    191.34 o
  -6   1  16    22666.05    23121.92    317.78 o
  -5   1  16    26957.20    27069.36    323.81 o
  -4   1  16    23841.57    23261.31    273.99 o
  -3   1  16     1444.26     1789.98     65.61 o
  -2   1  16    15690.99    15661.98    241.17 o
  -1   1  16    40159.92    39684.20    424.53 o
   0   1  16    35245.61    33802.36    353.04 o
   1   1  16      877.51      761.35     50.89 o
   2   1  16      434.39      210.23     35.78 o
   3   1  16    19474.02    18781.56    364.18 o
   4   1  16    22183.39    21840.88    327.98 o
   5   1  16     4028.94     4023.31    134.19 o
   6   1  16     4236.88     4060.85    215.65 o
   7   1  16     9855.79     9348.50    429.45 o
   8   1  16    14446.25    14688.30    810.93 o
   9   1  16     6387.92     6262.37    422.99 o
  10   1  16     1368.46     1555.10    256.74 o
 -12   2  16     3092.45     2792.81    306.32 o
 -11   2  16     4450.95     4773.12    364.22 o
 -10   2  16     1117.30     1114.00    243.67 o
  -9   2  16     5126.65     4931.62    292.41 o
  -8   2  16    11866.26    12064.67    469.58 o
  -7   2  16     8789.92     8802.02    195.54 o
  -6   2  16     5393.73     5656.99    166.86 o
  -5   2  16      358.76      367.02     42.38 o
  -4   2  16    10675.98    10714.73    184.46 o
  -3   2  16    22371.91    22256.88    293.60 o
  -2   2  16     2532.61     2161.76    103.91 o
  -1   2  16      217.53      268.55     31.09 o
   0   2  16     7674.30     7860.36    137.19 o
   1   2  16    13575.26    12823.13    180.57 o
   2   2  16    17540.26    17369.52    237.90 o
   3   2  16     2430.08     2201.76    142.72 o
   4   2  16     2902.93     2978.15    123.57 o
   5   2  16    16239.90    16186.08    312.65 o
   6   2  16    19519.71    19315.26    447.15 o
   7   2  16     1293.81     1245.64    187.49 o
   8   2  16      121.67       43.60    121.56 o
   9   2  16      398.41      315.88    180.28 o
  10   2  16     6654.92     7467.99    491.97 o
 -12   3  16      384.03      326.01    179.69 o
 -11   3  16      340.43      333.08    201.08 o
 -10   3  16     5517.47     5384.27    491.17 o
  -9   3  16     4084.56     4474.30    320.47 o
  -8   3  16     2689.23     2589.32    180.88 o
  -7   3  16      627.64      546.55     64.56 o
  -6   3  16     4160.46     3935.77    119.42 o
  -5   3  16     3358.87     3372.73    111.87 o
  -4   3  16     4347.65     4274.62    109.63 o
  -3   3  16     2330.29     2542.85     84.04 o
  -2   3  16      723.97      624.51     57.28 o
  -1   3  16    13225.65    12824.45    175.46 o
   0   3  16    12154.45    12704.24    176.73 o
   1   3  16      319.47      299.72     37.46 o
   2   3  16     3102.16     3290.05     86.27 o
   3   3  16     8915.10     8735.99    196.87 o
   4   3  16    10648.88    10451.41    204.12 o
   5   3  16      875.87      961.70     98.00 o
   6   3  16     4550.13     4802.24    252.27 o
   7   3  16     1284.91     1533.52    184.99 o
   8   3  16     1889.38     1768.67    205.77 o
   9   3  16     1738.28     1387.92    229.96 o
  10   3  16      670.58      661.65    205.52 o
 -12   4  16      129.82       17.82    155.82 o
 -11   4  16      401.85      397.03    167.21 o
 -10   4  16       31.85       62.03    110.37 o
  -9   4  16       11.24      -16.94     96.39 o
  -8   4  16     1949.83     2001.58    197.44 o
  -7   4  16     5426.37     5045.87    156.22 o
  -6   4  16      585.32      486.27     77.70 o
  -5   4  16      219.59      200.78     42.48 o
  -4   4  16      228.45      242.26     41.89 o
  -3   4  16     1371.54     1362.67     64.49 o
  -2   4  16      329.43      381.98     53.18 o
  -1   4  16      454.72      491.47     47.76 o
   0   4  16      403.17      444.77     37.52 o
   1   4  16     1105.32     1196.65     83.30 o
   2   4  16      449.92      384.95     44.77 o
   3   4  16     2803.71     2679.42     92.43 o
   4   4  16       22.72       38.95     42.07 o
   5   4  16      297.07      272.88     83.65 o
   6   4  16      865.86      762.45    159.36 o
   7   4  16      539.18      672.93    141.13 o
   8   4  16        9.22      -40.59    110.60 o
   9   4  16        2.41     -135.80    135.80 o
  10   4  16        3.09       -8.98    164.81 o
 -12   5  16        0.16      -28.30    158.65 o
 -11   5  16      348.94      178.14    153.53 o
 -10   5  16      594.12      365.95    133.40 o
  -9   5  16      329.03      303.76    143.94 o
  -8   5  16     1198.18     1370.53    228.52 o
  -7   5  16     1882.05     1794.01    123.60 o
  -6   5  16     5041.80     4829.97    155.57 o
  -5   5  16     4787.41     4643.14    134.81 o
  -4   5  16      123.51       75.99     33.69 o
  -3   5  16      493.49      459.33     60.78 o
  -2   5  16     3801.95     4227.92    123.73 o
  -1   5  16     1979.35     1960.54     91.26 o
   0   5  16      887.21      866.33     59.20 o
   1   5  16      893.47     1007.06     61.28 o
   2   5  16     1076.74     1141.41     68.31 o
   3   5  16     3460.04     3413.84    164.48 o
   4   5  16     7012.73     7114.60    181.53 o
   5   5  16      505.18      420.14     82.82 o
   6   5  16      832.66      417.10    156.64 o
   7   5  16       30.13      -26.60     89.34 o
   8   5  16     2515.36     2635.62    290.56 o
   9   5  16     1094.10      783.11    180.48 o
  10   5  16        2.65      -95.51    184.79 o
 -12   6  16     7120.25     6897.68    495.27 o
 -11   6  16     1494.22     1319.92    219.10 o
 -10   6  16      100.27       59.31    116.42 o
  -9   6  16      919.66      850.52    231.91 o
  -8   6  16     6068.03     5815.84    257.89 o
  -7   6  16     3687.16     3612.04    159.19 o
  -6   6  16      623.12      546.29     63.73 o
  -5   6  16      497.43      359.31     54.14 o
  -4   6  16     5109.33     4873.92    165.63 o
  -3   6  16    16592.64    16549.13    280.37 o
  -2   6  16    11502.21    11868.17    334.65 o
  -1   6  16       97.82       47.44     50.68 o
   0   6  16     6045.35     6352.48    146.23 o
   1   6  16     8813.86     8685.23    191.41 o
   2   6  16     9180.44     9121.63    168.83 o
   3   6  16       73.08       -5.31     40.18 o
   4   6  16     5023.03     4998.62    169.12 o
   5   6  16     8339.54     8548.77    283.52 o
   6   6  16     2903.00     3065.78    212.38 o
   7   6  16     3734.44     3544.16    240.66 o
   8   6  16      181.92      109.18    125.83 o
   9   6  16     1949.26     1552.14    231.15 o
  10   6  16     4858.63     4874.96    531.60 o
 -12   7  16       86.24      -17.55    186.82 o
 -11   7  16     3545.60     3172.46    282.82 o
 -10   7  16     6443.81     7454.27    447.06 o
  -9   7  16     7986.83     8173.67    475.37 o
  -8   7  16     2925.65     2733.42    210.67 o
  -7   7  16      651.90      732.28     83.90 o
  -6   7  16    15444.44    14708.68    260.84 o
  -5   7  16    29011.23    30243.88    402.61 o
  -4   7  16     6944.29     6794.78    225.64 o
  -3   7  16     1123.08     1208.15     97.41 o
  -2   7  16     3477.18     3561.03    215.69 o
  -1   7  16    24107.35    24443.75    488.49 o
   0   7  16    20656.33    21710.12    357.08 o
   1   7  16     3190.56     3386.72    125.43 o
   2   7  16     2029.29     2004.87     84.44 o
   3   7  16    15296.12    15279.10    260.57 o
   4   7  16    14559.59    14405.66    284.88 o
   5   7  16     5556.32     5670.82    242.34 o
   6   7  16       12.30       41.31     80.27 o
   7   7  16     4629.54     4900.75    412.28 o
   8   7  16     6904.47     7000.55    395.32 o
   9   7  16     5422.16     5491.73    423.93 o
 -11   8  16     8996.04     9697.38    434.55 o
 -10   8  16       54.37     -105.12    105.12 o
  -9   8  16     2252.45     2304.35    223.02 o
  -8   8  16    14832.29    15009.10    384.24 o
  -7   8  16    19413.13    19708.90    366.66 o
  -6   8  16     4587.12     4491.59    150.93 o
  -5   8  16      360.26      261.07     64.30 o
  -4   8  16    12403.53    12610.61    261.38 o
  -3   8  16    26141.53    26504.96    664.75 o
  -2   8  16    18773.87    19385.02    437.07 o
  -1   8  16       12.64      -42.99     62.25 o
   0   8  16     7800.59     7534.44    258.89 o
   1   8  16    14911.23    14912.51    283.07 o
   2   8  16    14985.47    15256.96    241.81 o
   3   8  16     5863.12     5577.32    164.50 o
   4   8  16       64.64       91.57     55.59 o
   5   8  16    12741.57    12836.32    430.40 o
   6   8  16    12027.63    11797.27    348.57 o
   7   8  16    11835.67    11064.55    449.28 o
   8   8  16       24.55       94.10    146.28 o
   9   8  16     3118.94     3159.13    337.06 o
 -11   9  16     1230.65     1033.08    228.40 o
 -10   9  16     7599.37     7892.22    374.43 o
  -9   9  16    12596.62    12323.28    447.71 o
  -8   9  16     6749.73     6245.05    292.52 o
  -7   9  16     4707.81     4439.48    225.16 o
  -6   9  16    16347.08    16992.17    357.41 o
  -5   9  16    13094.09    13830.96    299.16 o
  -4   9  16     9046.73     9068.56    296.30 o
  -3   9  16     2509.61     2813.30    103.14 o
  -2   9  16    18164.05    18087.32    448.77 o
  -1   9  16    29588.74    29959.85    587.53 o
   0   9  16     4570.97     4631.53    128.70 o
   1   9  16     2290.74     2553.26    119.26 o
   2   9  16     4378.88     4391.47    166.84 o
   3   9  16    20001.66    20085.29    316.89 o
   4   9  16    17835.38    18036.57    336.78 o
   5   9  16     2643.33     2779.17    189.33 o
   6   9  16      157.64       41.54     87.30 o
   7   9  16     4347.33     4589.09    278.43 o
   8   9  16     8519.49     9118.50    515.16 o
   9   9  16     4290.39     4395.48    484.05 o
 -11  10  16     3058.59     3048.13    314.18 o
 -10  10  16      680.25      297.94    155.69 o
  -9  10  16     3051.76     2803.09    235.56 o
  -8  10  16    15927.84    16854.63    438.10 o
  -7  10  16    18361.01    18529.25    385.93 o
  -6  10  16     3604.13     3669.38    174.00 o
  -5  10  16      423.28      329.25    101.04 o
  -4  10  16     5393.02     5746.92    212.97 o
  -3  10  16    20042.82    19963.63    548.06 o
  -2  10  16    24884.77    24514.02    929.08 o
  -1  10  16      298.68      247.40     80.83 o
   0  10  16     5347.95     5482.64    164.34 o
   1  10  16     3827.12     3712.01    154.77 o
   2  10  16    13851.55    14195.56    285.93 o
   3  10  16     6112.77     5916.39    183.20 o
   4  10  16      937.03      897.46     90.90 o
   5  10  16     7826.19     7692.38    278.59 o
   6  10  16     8201.66     7957.02    320.94 o
   7  10  16     1690.67     1453.54    226.15 o
   8  10  16        3.53     -130.17    138.00 o
   9  10  16      499.84      303.54    194.71 o
 -10  11  16     6614.31     6452.62    409.10 o
  -9  11  16     3833.84     3506.91    501.88 o
  -8  11  16     2047.94     1689.74    166.75 o
  -7  11  16      937.74      991.40    107.00 o
  -6  11  16     5873.33     5734.16    301.19 o
  -5  11  16     5860.05     6264.34    309.96 o
  -4  11  16     4257.94     3920.99    198.38 o
  -3  11  16     2209.34     2246.74    112.36 o
  -2  11  16     3035.55     3187.12    329.07 o
  -1  11  16     8508.77     8454.44    373.40 o
   0  11  16     2026.38     1977.95    129.19 o
   1  11  16     1136.59     1164.34     95.43 o
   2  11  16     2153.56     2088.28    177.85 o
   3  11  16     5841.34     6220.62    179.19 o
   4  11  16     6336.61     6217.84    204.66 o
   5  11  16      236.25       85.85     87.82 o
   6  11  16      347.63      201.55    103.05 o
   7  11  16     2879.22     3147.19    268.58 o
   8  11  16     4489.69     4584.13    379.35 o
 -10  12  16      570.41      361.32    163.49 o
  -9  12  16      413.01      365.54    147.13 o
  -8  12  16      822.43      590.95    153.42 o
  -7  12  16     4009.61     4188.35    265.75 o
  -6  12  16      192.73      117.24    102.47 o
  -5  12  16      186.14      172.56     87.05 o
  -4  12  16      205.56      149.69     66.17 o
  -3  12  16      691.77      877.46     87.45 o
  -2  12  16     2676.05     2995.16    189.64 o
  -1  12  16      277.98      241.57     55.30 o
   0  12  16       53.78       14.61     45.85 o
   1  12  16     4425.44     4536.96    174.15 o
   2  12  16     2879.64     2488.70    179.30 o
   3  12  16      145.52       87.49     61.46 o
   4  12  16     1029.88      983.17    115.85 o
   5  12  16     1238.32     1117.45    136.01 o
   6  12  16      434.40      372.94    151.29 o
   7  12  16      899.54     1012.31    183.23 o
   8  12  16        2.62      -10.50    182.74 o
  -9  13  16        5.30       95.97    129.89 o
  -8  13  16     1644.16     1419.30    170.45 o
  -7  13  16      224.62      243.56    144.60 o
  -6  13  16        6.24      133.29    101.38 o
  -5  13  16      513.04      432.27    108.37 o
  -4  13  16       30.46       14.54     78.34 o
  -3  13  16       66.64      106.75     62.45 o
  -2  13  16      890.34      892.05     85.38 o
  -1  13  16        0.07       -7.38     52.74 o
   0  13  16      145.45      174.59     56.89 o
   1  13  16       65.60      101.60     72.25 o
   2  13  16       50.11      208.25     82.73 o
   3  13  16       78.28       56.26     88.11 o
   4  13  16      154.96      214.82     90.32 o
   5  13  16      730.94      498.79    117.69 o
   6  13  16       81.95      103.24    107.58 o
   7  13  16      321.96      526.36    168.00 o
  -9  14  16      397.56       36.68    141.03 o
  -8  14  16     1049.35     1195.74    217.20 o
  -7  14  16      957.18      910.65    187.02 o
  -6  14  16      386.11      479.56    136.82 o
  -5  14  16       99.27       77.68    102.63 o
  -4  14  16      971.09     1074.84    147.96 o
  -3  14  16     9235.22     8772.07    304.35 o
  -2  14  16     1882.78     1559.21    136.19 o
  -1  14  16       73.64      128.44     76.78 o
   0  14  16     1227.94     1176.38    121.32 o
   1  14  16     3328.00     2967.33    231.72 o
   2  14  16     3264.86     3371.08    255.97 o
   3  14  16      381.96      319.65    117.54 o
   4  14  16      384.93      329.93     95.36 o
   5  14  16      367.53      133.37    132.48 o
   6  14  16     1924.75     1619.70    198.75 o
   7  14  16      933.25      691.70    221.40 o
  -8  15  16      204.40      246.22    242.48 o
  -7  15  16      277.65      423.87    191.93 o
  -6  15  16     3517.72     3750.59    310.19 o
  -5  15  16     6216.80     6269.26    317.56 o
  -4  15  16     2430.18     2083.10    196.85 o
  -3  15  16      134.98      178.45     96.79 o
  -2  15  16      324.06      253.76     99.95 o
  -1  15  16     6011.97     5914.37    271.31 o
   0  15  16     6593.83     6279.41    284.36 o
   1  15  16      293.91      158.75     97.00 o
   2  15  16      636.52      330.85    119.39 o
   3  15  16     6205.17     6288.83    381.99 o
   4  15  16     3671.01     3766.32    280.58 o
   5  15  16     1116.98     1412.63    175.95 o
   6  15  16       22.86       51.51    129.77 o
  -7  16  16     5534.75     5435.00    695.61 o
  -6  16  16     4218.80     3967.47    325.99 o
  -5  16  16      317.02      367.26    153.40 o
  -4  16  16     3581.77     3713.92    268.39 o
  -3  16  16     7480.89     7897.85    357.19 o
  -2  16  16     4111.68     4286.76    345.89 o
  -1  16  16      876.80      735.35    134.83 o
   0  16  16     1310.48     1401.28    264.34 o
   1  16  16     4218.26     4894.19    303.89 o
   2  16  16     5906.96     6051.07    341.00 o
   3  16  16     1422.15     1186.99    195.56 o
   4  16  16      128.79      213.21    149.57 o
   5  16  16     3849.89     3706.59    355.95 o
  -6  17  16     7199.50     7286.49    534.39 o
  -5  17  16    10253.27    10713.48    554.88 o
  -4  17  16     5446.98     4949.99    356.14 o
  -3  17  16      234.95      103.02    119.17 o
  -2  17  16     4518.55     4133.71    281.98 o
  -1  17  16     6310.74     6879.56    343.48 o
   0  17  16     5462.46     5652.40    329.78 o
   1  17  16     1070.76      820.36    166.56 o
   2  17  16     2252.17     2160.37    224.40 o
   3  17  16     6400.35     5956.06    363.37 o
   4  17  16     8972.53     9288.33    692.82 o
  -5  18  16      232.24      286.56    158.13 o
  -4  18  16     5301.85     5999.26    361.77 o
  -3  18  16    10360.70    10902.62    869.73 o
  -2  18  16     3939.08     4079.98    291.12 o
  -1  18  16       96.15       61.10    126.75 o
   0  18  16     5538.19     6166.57    358.61 o
   1  18  16     5544.50     5910.80    389.32 o
   2  18  16     4478.94     4857.14    400.39 o
   3  18  16     1249.43      898.67    261.43 o
  -3  19  16        6.05      -94.40    135.49 o
  -2  19  16     3232.46     3365.08    285.04 o
  -1  19  16     7669.50     7496.93    413.99 o
   0  19  16     4079.07     4338.60    316.79 o
   1  19  16       62.74       45.40    141.98 o
 -12   1  17      159.20       56.83    160.73 o
 -11   1  17     1041.66      825.39    232.12 o
 -10   1  17      372.47      454.81    144.07 o
  -9   1  17      616.23      551.81    138.63 o
  -8   1  17       10.98      -29.73     71.43 o
  -7   1  17     4706.04     4664.98    161.60 o
  -6   1  17     1210.19     1009.06    124.48 o
  -5   1  17     1166.04     1139.32     64.72 o
  -4   1  17      801.65      645.06     57.09 o
  -3   1  17      615.10      522.22     36.79 o
  -2   1  17     7173.20     7140.86    134.07 o
  -1   1  17     9055.87     9395.97    154.90 o
   0   1  17     2949.99     3097.42     83.04 o
   1   1  17       87.91       80.31     31.14 o
   2   1  17      426.54      246.97     38.72 o
   3   1  17     2378.82     2366.06    105.37 o
   4   1  17     3166.87     3267.59    129.39 o
   5   1  17     1240.64     1113.19    121.76 o
   6   1  17      914.64      655.39    125.40 o
   7   1  17     2998.52     3176.41    251.57 o
   8   1  17     1520.14     1200.56    221.55 o
   9   1  17      592.27      544.25    185.68 o
  10   1  17      203.12       92.93    172.62 o
 -12   2  17     1656.28     1792.94    256.83 o
 -11   2  17      295.65      101.08    143.68 o
 -10   2  17       16.26       22.46    116.12 o
  -9   2  17     1502.06     1610.63    232.12 o
  -8   2  17     6029.98     7048.10    299.67 o
  -7   2  17     3998.34     3967.92    141.78 o
  -6   2  17      202.55      116.43     41.66 o
  -5   2  17     8904.34     8926.61    173.75 o
  -4   2  17    13613.08    12576.34    198.61 o
  -3   2  17    16837.05    17062.36    268.37 o
  -2   2  17     1287.15     1335.60     61.53 o
  -1   2  17     4253.78     4445.63    108.14 o
   0   2  17    20956.23    21583.36    287.97 o
   1   2  17    23121.09    23649.57    320.75 o
   2   2  17     4999.35     4927.07    128.53 o
   3   2  17      160.98      148.81     42.97 o
   4   2  17     2198.73     2038.45    110.66 o
   5   2  17    20650.04    20218.33    420.12 o
   6   2  17    19295.00    19201.35    462.90 o
   7   2  17      483.17      264.68    120.24 o
   8   2  17     1943.56     1841.74    241.03 o
   9   2  17     4389.94     3594.08    331.29 o
  10   2  17     2485.80     2849.79    323.95 o
 -12   3  17     1180.59     1024.42    214.26 o
 -11   3  17     6555.21     6574.71    423.93 o
 -10   3  17    10265.98    10355.66    496.43 o
  -9   3  17     4616.06     4992.15    294.74 o
  -8   3  17       41.32       97.59     72.32 o
  -7   3  17    16885.45    16611.89    277.69 o
  -6   3  17    21927.04    21437.62    282.89 o
  -5   3  17     6084.50     5775.33    142.44 o
  -4   3  17     2825.23     3043.43    101.32 o
  -3   3  17     2106.83     1676.42     73.19 o
  -2   3  17    31051.82    30938.75    351.17 o
  -1   3  17    31394.09    30841.12    335.60 o
   0   3  17    16704.99    17140.79    221.25 o
   1   3  17     4107.52     4051.02    108.41 o
   2   3  17    22324.59    22094.15    304.96 o
   3   3  17    12164.18    11726.14    207.51 o
   4   3  17     6408.02     6007.63    199.14 o
   5   3  17     1838.98     1633.97    160.79 o
   6   3  17     3587.46     3623.94    223.37 o
   7   3  17     4125.29     4279.86    383.19 o
   8   3  17     3974.88     4064.47    300.62 o
   9   3  17     3213.43     2886.01    304.27 o
  10   3  17      564.95      265.85    192.88 o
 -12   4  17     6291.22     6108.88    435.02 o
 -11   4  17     1537.41     1457.59    229.69 o
 -10   4  17      804.49      733.17    215.94 o
  -9   4  17     7963.13     8370.50    387.19 o
  -8   4  17    22062.71    22223.13    455.37 o
  -7   4  17     5568.77     5482.82    201.39 o
  -6   4  17       37.74       10.28     42.62 o
  -5   4  17     8810.02     8571.34    192.71 o
  -4   4  17    28993.53    28331.90    327.57 o
  -3   4  17    31262.13    31754.73    371.01 o
  -2   4  17     2445.46     2406.74    104.29 o
  -1   4  17     6052.50     6040.29    170.34 o
   0   4  17    23831.42    23890.13    292.22 o
   1   4  17    34979.52    35768.03    387.52 o
   2   4  17    14535.69    14755.18    211.78 o
   3   4  17        3.60        3.86     39.39 o
   4   4  17    12349.70    12120.31    218.95 o
   5   4  17    10387.86    10339.83    307.38 o
   6   4  17    14665.86    14575.85    398.27 o
   7   4  17     4061.33     3788.27    268.23 o
   8   4  17     1777.56     1728.48    226.15 o
   9   4  17     7732.08     7992.60    474.41 o
  10   4  17     5197.78     5308.65    678.85 o
 -12   5  17     4474.51     4470.16    377.50 o
 -11   5  17     8821.01     8472.79    481.55 o
 -10   5  17    11953.21    12909.56    524.84 o
  -9   5  17     4635.11     4904.26    296.08 o
  -8   5  17     1860.41     1478.60    132.87 o
  -7   5  17    12264.37    12371.55    258.16 o
  -6   5  17    19320.36    19537.46    303.82 o
  -5   5  17    15632.39    15158.52    249.61 o
  -4   5  17       18.67       17.05     31.15 o
  -3   5  17    11262.19    11286.38    222.88 o
  -2   5  17    26536.73    26860.41    414.80 o
  -1   5  17    31024.78    31030.36    442.79 o
   0   5  17    12965.85    12887.07    218.31 o
   1   5  17     2699.41     2971.98    113.63 o
   2   5  17    27416.30    27939.17    346.93 o
   3   5  17    29729.86    29703.88    394.52 o
   4   5  17     8708.36     9114.42    253.12 o
   5   5  17     2297.79     2254.34    150.59 o
   6   5  17     1064.16     1012.10    137.36 o
   7   5  17    12340.61    12792.30    467.89 o
   8   5  17     6742.03     6690.36    432.96 o
   9   5  17      991.02     1121.98    221.02 o
  10   5  17      617.48      430.26    235.87 o
 -12   6  17     5947.70     6627.27    450.81 o
 -11   6  17     1873.26     1890.99    253.27 o
 -10   6  17      554.66      445.57    138.62 o
  -9   6  17     5975.98     5735.10    320.38 o
  -8   6  17     7692.42     8261.18    307.89 o
  -7   6  17     6337.73     6445.41    210.40 o
  -6   6  17      167.73      206.03     53.56 o
  -5   6  17     9257.85     9185.36    195.33 o
  -4   6  17    20149.43    20549.40    410.26 o
  -3   6  17    29083.81    29132.50    453.56 o
  -2   6  17     2098.91     2047.85    163.38 o
  -1   6  17     2508.27     2411.54    167.19 o
   0   6  17    25072.82    25685.76    402.48 o
   1   6  17    21221.26    21335.37    341.27 o
   2   6  17     6809.14     6581.07    144.76 o
   3   6  17      302.71      232.66     52.98 o
   4   6  17     2365.64     2498.80    143.85 o
   5   6  17    10490.67    10665.73    296.59 o
   6   6  17     9929.44    10275.97    354.94 o
   7   6  17       71.29       54.54    116.46 o
   8   6  17      288.58      176.08    139.93 o
   9   6  17     4167.55     5123.05    362.32 o
 -12   7  17      112.24      266.13    195.87 o
 -11   7  17     2079.38     2097.01    233.04 o
 -10   7  17     3360.30     3419.84    248.45 o
  -9   7  17      948.35     1078.00    149.07 o
  -8   7  17      260.56      208.56     88.79 o
  -7   7  17     4296.76     4009.73    175.68 o
  -6   7  17     8387.06     8629.38    296.06 o
  -5   7  17     3047.90     3055.98    150.43 o
  -4   7  17      274.19      240.27     57.53 o
  -3   7  17     3079.72     2856.85    105.81 o
  -2   7  17    20099.32    19892.66    438.49 o
  -1   7  17    19688.61    19845.56    431.87 o
   0   7  17      116.43       95.75     38.58 o
   1   7  17     2430.74     2365.25    112.81 o
   2   7  17     3996.00     4356.45    150.11 o
   3   7  17    10383.44    10455.12    277.72 o
   4   7  17     8301.89     7936.21    219.22 o
   5   7  17      416.56      155.70     93.00 o
   6   7  17      864.87      862.36    136.78 o
   7   7  17     5158.15     5298.49    323.47 o
   8   7  17     1487.60     1301.76    202.26 o
   9   7  17        9.45     -119.93    160.67 o
 -11   8  17      797.73      563.71    164.49 o
 -10   8  17       99.38      -61.70    106.42 o
  -9   8  17      948.05     1005.22    155.84 o
  -8   8  17     1437.73     1540.36    156.57 o
  -7   8  17      178.36      149.11     70.56 o
  -6   8  17        4.12       17.48     47.24 o
  -5   8  17      184.81       94.49     62.43 o
  -4   8  17     1539.23     1497.98    101.56 o
  -3   8  17     2732.32     2719.62    122.85 o
  -2   8  17     1944.91     2062.18    160.25 o
  -1   8  17       26.45      -27.97     58.60 o
   0   8  17     4411.85     4669.11    161.93 o
   1   8  17      750.68      895.22     92.37 o
   2   8  17     1869.71     1879.40     96.87 o
   3   8  17      922.88      719.84     79.33 o
   4   8  17     1709.10     1705.20    116.22 o
   5   8  17     1992.18     1951.22    154.64 o
   6   8  17      654.92      664.17    129.65 o
   7   8  17       13.11      -30.09    111.68 o
   8   8  17      575.89      567.10    185.54 o
   9   8  17       78.13      216.98    179.23 o
 -11   9  17      582.40      520.41    183.25 o
 -10   9  17        7.35      -85.82    119.70 o
  -9   9  17        7.93       32.17    105.90 o
  -8   9  17      647.70      480.79    113.33 o
  -7   9  17     1135.64     1214.99    132.53 o
  -6   9  17     1639.24     1386.51    123.72 o
  -5   9  17      600.52      608.85    101.02 o
  -4   9  17     1034.44     1304.43     94.10 o
  -3   9  17       19.60       -3.90     71.41 o
  -2   9  17      422.08      519.15    100.32 o
  -1   9  17      801.47      670.18     98.21 o
   0   9  17     4840.06     4948.85    136.49 o
   1   9  17      730.01      699.69     84.30 o
   2   9  17      599.20      405.22     69.82 o
   3   9  17      773.20      674.28     75.61 o
   4   9  17      286.01      222.13     70.91 o
   5   9  17        7.20      -50.55     69.16 o
   6   9  17      227.81      222.52    105.21 o
   7   9  17      841.50      506.94    150.77 o
   8   9  17      692.78      732.76    197.56 o
   9   9  17       11.68     -153.37    153.37 o
 -11  10  17       50.59        7.71    191.51 o
 -10  10  17       73.71      160.90    145.12 o
  -9  10  17      984.81      880.81    161.90 o
  -8  10  17     3112.25     3083.62    211.84 o
  -7  10  17     1238.54     1274.26    112.45 o
  -6  10  17        1.51      -62.04     79.45 o
  -5  10  17     1182.23     1391.21    116.17 o
  -4  10  17     7990.84     7619.21    215.37 o
  -3  10  17     1460.97     1672.41    142.23 o
  -2  10  17      331.13      183.89     87.37 o
  -1  10  17      339.58      173.66     74.77 o
   0  10  17     1966.70     1841.09    138.79 o
   1  10  17     6740.93     6908.53    196.36 o
   2  10  17     2123.86     1955.09    120.62 o
   3  10  17      551.03      533.07     69.98 o
   4  10  17     1078.40      947.48    100.67 o
   5  10  17     2403.71     2566.51    166.76 o
   6  10  17     1463.68     1328.05    162.22 o
   7  10  17      341.49      399.44    164.88 o
   8  10  17      861.25      436.35    181.67 o
 -10  11  17     6730.41     6271.16    401.59 o
  -9  11  17     4389.79     4468.30    318.99 o
  -8  11  17      462.99      444.60    116.13 o
  -7  11  17     5775.99     5592.16    194.81 o
  -6  11  17    10794.07    10481.48    452.04 o
  -5  11  17     5844.91     5869.91    259.89 o
  -4  11  17      192.80      154.41     63.01 o
  -3  11  17     3569.51     3489.85    130.12 o
  -2  11  17    16058.94    15518.90    426.26 o
  -1  11  17    14233.79    14303.84    370.55 o
   0  11  17     7509.56     7375.63    192.51 o
   1  11  17      230.54      223.27     62.78 o
   2  11  17     3669.47     3432.42    178.49 o
   3  11  17    11664.74    12146.39    285.88 o
   4  11  17     2952.09     2973.16    148.36 o
   5  11  17      446.64      326.04     98.57 o
   6  11  17     1860.43     1965.63    206.78 o
   7  11  17     3227.01     3177.87    309.22 o
   8  11  17     4190.41     4205.62    393.58 o
 -10  12  17     1542.42     1543.06    230.09 o
  -9  12  17     6175.62     6296.31    373.87 o
  -8  12  17     8596.95     9009.91    354.71 o
  -7  12  17     8323.25     8201.80    547.04 o
  -6  12  17      633.10      447.70    122.46 o
  -5  12  17     7430.73     7517.84    428.28 o
  -4  12  17    21968.67    22819.11    645.22 o
  -3  12  17    17983.61    18481.71    465.75 o
  -2  12  17     8042.93     8074.25    240.25 o
  -1  12  17     2595.25     2649.25    114.05 o
   0  12  17    15757.84    15981.54    355.89 o
   1  12  17    25396.26    26404.84    434.88 o
   2  12  17     9289.90     9161.05    293.28 o
   3  12  17      984.26      711.69    112.08 o
   4  12  17     4187.50     4321.34    206.25 o
   5  12  17    11758.77    12451.19    364.32 o
   6  12  17     5164.33     5269.16    362.26 o
   7  12  17      660.56      470.04    182.04 o
  -9  13  17     2938.84     2726.23    284.29 o
  -8  13  17       26.80      -54.15    155.80 o
  -7  13  17     7306.80     7629.15    429.16 o
  -6  13  17    13287.87    13760.23    554.56 o
  -5  13  17     7045.30     7677.19    297.75 o
  -4  13  17      573.69      449.93    100.40 o
  -3  13  17     4362.00     4509.08    175.30 o
  -2  13  17    10620.42    11101.71    266.87 o
  -1  13  17    12457.20    13112.73    282.76 o
   0  13  17     4409.23     4113.67    233.71 o
   1  13  17     1414.07     1346.61    127.19 o
   2  13  17     7980.23     8112.99    283.60 o
   3  13  17     9465.65    10150.00    465.61 o
   4  13  17     5283.67     5688.44    261.31 o
   5  13  17      115.61      112.52    101.11 o
   6  13  17     1415.04     1327.35    189.16 o
   7  13  17     6279.80     7922.13    517.71 o
  -9  14  17     5353.10     5177.07    376.42 o
  -8  14  17     7682.95     8018.11    540.61 o
  -7  14  17     5092.26     4432.64    335.55 o
  -6  14  17      389.30      165.78    130.48 o
  -5  14  17     5833.56     6194.03    482.60 o
  -4  14  17    12408.34    13017.43    443.40 o
  -3  14  17     5606.47     6006.53    249.85 o
  -2  14  17     1474.42     1320.21    225.32 o
  -1  14  17     1865.10     1970.30    154.40 o
   0  14  17    10873.72    11263.32    330.51 o
   1  14  17    17878.53    17990.94    427.78 o
   2  14  17     8343.94     8295.42    317.25 o
   3  14  17      431.57      284.68    114.24 o
   4  14  17     4788.51     5275.95    348.00 o
   5  14  17     5875.22     6081.51    296.95 o
   6  14  17     8193.63     8598.31    519.85 o
  -8  15  17      310.00      252.82    217.10 o
  -7  15  17     3919.79     3866.82    362.22 o
  -6  15  17     8576.93     9255.15    920.94 o
  -5  15  17     2305.97     2259.53    330.10 o
  -4  15  17      522.91      398.22    125.36 o
  -3  15  17     4271.86     4036.07    269.18 o
  -2  15  17     4825.92     4571.03    239.55 o
  -1  15  17     5125.54     5132.63    458.49 o
   0  15  17     3670.32     3616.71    311.00 o
   1  15  17     2103.35     2015.79    172.06 o
   2  15  17    13031.36    13376.78    587.43 o
   3  15  17     9702.36    10269.28    404.74 o
   4  15  17     2962.12     2697.10    249.59 o
   5  15  17        0.22       64.43    106.09 o
   6  15  17     1316.17      927.49    391.75 o
  -7  16  17     1408.89     1444.02    413.96 o
  -6  16  17        1.03       84.97    142.07 o
  -5  16  17      877.42      897.19    170.90 o
  -4  16  17     1993.72     2163.46    237.39 o
  -3  16  17      297.78      329.55    112.98 o
  -2  16  17      108.13       40.88     99.11 o
  -1  16  17      976.92      874.84    138.43 o
   0  16  17     2005.95     2132.45    203.67 o
   1  16  17     3215.11     3142.12    371.86 o
   2  16  17       16.42      -23.76    111.23 o
   3  16  17      252.73      276.73    144.47 o
   4  16  17      992.17      391.28    157.16 o
   5  16  17     2398.99     2464.14    428.91 o
  -6  17  17      175.41      192.17    156.73 o
  -5  17  17       25.26       21.80    124.53 o
  -4  17  17       55.69      127.47    126.43 o
  -3  17  17       12.55       80.06    121.66 o
  -2  17  17      832.02      558.26    145.60 o
  -1  17  17      223.93      177.75    124.49 o
   0  17  17       66.68       84.27    120.65 o
   1  17  17        5.51      -79.43    112.77 o
   2  17  17       88.72       22.25    120.68 o
   3  17  17       26.53     -123.44    123.44 o
   4  17  17       25.91     -117.12    141.31 o
  -5  18  17       14.83      -51.73    134.39 o
  -4  18  17      925.54      931.34    180.38 o
  -3  18  17      626.73      389.05    151.41 o
  -2  18  17      210.79      250.58    144.24 o
  -1  18  17       15.58      113.76    130.26 o
   0  18  17       36.32       75.64    162.43 o
   1  18  17       92.75      -55.11    134.49 o
   2  18  17      429.75      333.32    161.57 o
  -2  19  17     1972.77     1806.01    228.16 o
  -1  19  17     2250.74     2462.89    249.12 o
   0  19  17      147.13      136.06    145.98 o
 -12   0  18     3605.50     3893.08    495.80 o
 -11   0  18       49.51       19.62    177.60 o
 -10   0  18    12042.00    12365.54   1355.38 o
  -9   0  18    13828.83    12851.22    658.20 o
  -8   0  18     3169.36     2698.55    396.12 o
  -7   0  18      117.88      276.84     86.98 o
  -6   0  18    14453.75    14126.70    329.26 o
  -5   0  18    31419.27    30981.60    528.91 o
  -4   0  18    29924.68    29117.61    477.46 o
  -3   0  18      566.46      401.93     50.84 o
  -2   0  18      697.37      685.21     66.79 o
  -1   0  18    27148.41    26490.81    415.27 o
   0   0  18    20706.50    19720.94    382.27 o
   1   0  18    10821.81    10335.70    262.05 o
   2   0  18       44.60       -0.37     46.88 o
   3   0  18     8832.34     8988.95    277.40 o
   4   0  18    21448.25    20842.32    545.31 o
   5   0  18    19856.26    19910.62    663.28 o
   6   0  18       66.87       21.60    141.35 o
   7   0  18    21335.82    21884.26   2281.85 o
   8   0  18    16845.32    17469.59    847.36 o
   9   0  18     2291.09     1878.55    371.99 o
  10   0  18     5836.20     6368.70    648.34 o
 -12   1  18     3050.90     2826.57    307.55 o
 -11   1  18     8172.03     7975.87    461.42 o
 -10   1  18     7734.79     7673.48    431.21 o
  -9   1  18     1389.86     1226.46    182.86 o
  -8   1  18     2529.74     2657.43    187.34 o
  -7   1  18    20635.32    20565.57    362.64 o
  -6   1  18    19479.13    18824.91    257.73 o
  -5   1  18     2957.71     3068.65    101.08 o
  -4   1  18     6547.93     7005.88    156.85 o
  -3   1  18    27975.36    28468.67    343.08 o
  -2   1  18    48271.53    49410.99    521.60 o
  -1   1  18    19859.32    19909.54    258.77 o
   0   1  18      143.08      163.49     28.02 o
   1   1  18     6219.26     5618.19    126.83 o
   2   1  18     7775.34     7220.98    159.94 o
   3   1  18     5907.95     5569.93    169.49 o
   4   1  18     2616.21     2395.64    117.36 o
   5   1  18     4336.69     4270.29    284.47 o
   6   1  18    20940.29    20675.88    541.48 o
   7   1  18    11700.39    11584.41    501.09 o
   8   1  18     2163.18     2230.80    259.75 o
   9   1  18      131.03      -75.72    142.59 o
  10   1  18     3389.78     3638.68    466.22 o
 -12   2  18     1382.95     1270.56    329.19 o
 -11   2  18       72.07     -120.19    127.51 o
 -10   2  18     7441.15     7219.33    415.20 o
  -9   2  18    11055.91    11624.94    485.38 o
  -8   2  18     1961.57     2194.26    171.54 o
  -7   2  18     1114.59      892.16     97.09 o
  -6   2  18     6721.81     6682.79    152.73 o
  -5   2  18    12979.91    13004.55    196.15 o
  -4   2  18    15949.06    15870.10    232.73 o
  -3   2  18      515.31      313.62     41.63 o
  -2   2  18      395.69      417.82     38.48 o
  -1   2  18    18637.73    18374.13    269.14 o
   0   2  18    22471.32    22464.76    285.26 o
   1   2  18     8344.95     8494.51    171.76 o
   2   2  18     2700.80     2769.88    100.85 o
   3   2  18     3723.09     3855.13    128.83 o
   4   2  18    12035.57    11155.90    232.16 o
   5   2  18    10853.31    11303.18    455.42 o
   6   2  18      663.41      491.86    124.12 o
   7   2  18       88.07      112.17    116.57 o
   8   2  18     1910.06     1668.25    265.47 o
   9   2  18     6684.37     5651.40    413.42 o
  10   2  18     2690.87     3096.57    330.15 o
 -12   3  18     1063.29      822.41    206.54 o
 -11   3  18     1424.28      987.31    196.66 o
 -10   3  18      817.51      505.86    155.43 o
  -9   3  18        5.85      -56.10     99.87 o
  -8   3  18       72.44      -36.66     74.74 o
  -7   3  18     2221.78     2041.87    141.30 o
  -6   3  18     1386.57     1448.54     86.83 o
  -5   3  18     3332.96     3267.40    113.16 o
  -4   3  18     1026.31      984.87     71.35 o
  -3   3  18      517.66      381.62     42.74 o
  -2   3  18     3417.70     3323.63     97.07 o
  -1   3  18     2773.06     2902.55     88.90 o
   0   3  18      266.81      349.77     39.46 o
   1   3  18     3146.56     3353.83    100.81 o
   2   3  18     7769.83     8196.87    181.85 o
   3   3  18     3024.61     2994.12    115.55 o
   4   3  18        8.55       -1.26     48.83 o
   5   3  18      537.91      252.75     87.29 o
   6   3  18     3929.72     4167.24    269.13 o
   7   3  18     5036.00     5289.54    322.86 o
   8   3  18      407.42      278.79    149.15 o
   9   3  18      538.43      401.69    175.84 o
  10   3  18      288.06      270.54    194.56 o
 -12   4  18        3.77     -108.35    149.74 o
 -11   4  18        0.18      -74.00    128.97 o
 -10   4  18      269.31      132.11    128.79 o
  -9   4  18     1336.47     1179.48    163.20 o
  -8   4  18     5842.77     5744.02    268.27 o
  -7   4  18     6234.87     6107.68    214.65 o
  -6   4  18       53.33      -13.11     43.50 o
  -5   4  18       68.72      -21.71     36.93 o
  -4   4  18      633.59      646.91     52.67 o
  -3   4  18       95.00       70.48     36.71 o
  -2   4  18      988.61     1054.47     76.29 o
  -1   4  18       72.76       30.03     35.49 o
   0   4  18      463.23      405.51     40.16 o
   1   4  18       21.99       49.92     32.87 o
   2   4  18       61.18       -7.59     31.92 o
   3   4  18       59.57       34.08     46.87 o
   4   4  18      318.89      205.25     54.12 o
   5   4  18     1406.00     1195.89    132.50 o
   6   4  18        7.92       65.72     95.64 o
   7   4  18        1.04      -41.14    105.43 o
   8   4  18        3.26     -123.11    123.11 o
   9   4  18       33.52      312.43    164.04 o
 -12   5  18       31.64       51.31    166.55 o
 -11   5  18      579.94      241.82    161.11 o
 -10   5  18       46.10       40.41    119.69 o
  -9   5  18       90.54       46.60    100.43 o
  -8   5  18     1598.36     1286.91    139.79 o
  -7   5  18      241.46      305.21     68.27 o
  -6   5  18      180.45      172.32     52.17 o
  -5   5  18        3.61       17.11     39.99 o
  -4   5  18       72.16       45.78     32.99 o
  -3   5  18     1697.01     1709.01    131.53 o
  -2   5  18     2543.52     2566.74    134.34 o
  -1   5  18      424.66      507.84     74.71 o
   0   5  18      467.23      418.19     56.32 o
   1   5  18       15.03       47.80     32.93 o
   2   5  18     3119.52     3106.69    121.85 o
   3   5  18      252.46      253.08     53.35 o
   4   5  18      687.34      624.49     98.46 o
   5   5  18      201.72      158.05     73.07 o
   6   5  18      539.31      701.99    199.51 o
   7   5  18     1020.98      813.67    157.92 o
   8   5  18        9.43      -15.92    130.16 o
   9   5  18        0.43     -145.90    145.90 o
 -12   6  18      237.68      122.45    177.61 o
 -11   6  18     1084.36     1335.10    226.38 o
 -10   6  18     1387.48     1399.31    215.27 o
  -9   6  18     3558.78     3015.10    220.74 o
  -8   6  18     2227.74     1638.67    156.78 o
  -7   6  18      643.18      559.57     77.65 o
  -6   6  18      546.93      477.36     63.93 o
  -5   6  18    13141.35    13059.75    254.07 o
  -4   6  18    14139.89    14051.25    290.81 o
  -3   6  18     4618.41     4607.23    147.48 o
  -2   6  18      384.24      329.33     55.55 o
  -1   6  18    10951.76    10884.51    204.11 o
   0   6  18     7555.14     7177.95    174.55 o
   1   6  18     2346.44     2220.42    123.13 o
   2   6  18      270.14      259.02     51.09 o
   3   6  18     2235.46     2327.74    109.00 o
   4   6  18     8635.66     8420.87    232.23 o
   5   6  18     1384.29     1302.42    124.12 o
   6   6  18      534.10      557.00    119.55 o
   7   6  18      119.73       47.58    116.18 o
   8   6  18     1278.25     1365.09    200.29 o
   9   6  18     3825.59     3949.27    353.85 o
 -11   7  18     6159.20     5995.91    366.35 o
 -10   7  18     2945.51     2752.74    229.33 o
  -9   7  18      309.13       90.51     99.04 o
  -8   7  18     2228.69     2399.13    185.89 o
  -7   7  18     6753.11     6998.52    217.07 o
  -6   7  18    11173.26    11328.97    224.99 o
  -5   7  18      376.54      288.49     66.04 o
  -4   7  18      724.71      735.39     78.01 o
  -3   7  18     3624.08     3532.25    122.79 o
  -2   7  18     2763.15     2984.81    186.85 o
  -1   7  18     6093.67     5720.96    254.22 o
   0   7  18       42.10      -32.48     36.73 o
   1   7  18     7395.44     7270.77    190.01 o
   2   7  18    19402.04    19708.17    271.42 o
   3   7  18     8775.01     8966.31    207.96 o
   4   7  18      720.80      635.83     81.95 o
   5   7  18     4252.16     3978.99    206.08 o
   6   7  18     6526.70     6352.60    323.28 o
   7   7  18     6552.40     6749.61    393.10 o
   8   7  18     3627.01     3915.75    306.31 o
   9   7  18       33.92       10.47    183.11 o
 -11   8  18      346.42      248.47    147.58 o
 -10   8  18     6650.78     6630.49    485.60 o
  -9   8  18     9554.19     9595.75    376.03 o
  -8   8  18    12828.23    12610.49    423.29 o
  -7   8  18     3218.66     3327.32    186.84 o
  -6   8  18     3268.04     3317.74    141.81 o
  -5   8  18    19107.90    19528.54    367.29 o
  -4   8  18    20402.82    20671.47    439.41 o
  -3   8  18     1971.09     1800.57    154.92 o
  -2   8  18     9869.56    10130.12    319.88 o
  -1   8  18    13762.71    13286.29    355.67 o
   0   8  18    16738.49    17239.90    284.20 o
   1   8  18    15034.52    14782.78    281.93 o
   2   8  18      378.56      221.92     61.25 o
   3   8  18     6877.82     6606.67    181.44 o
   4   8  18    19942.13    20569.35    362.47 o
   5   8  18    17263.98    18459.29    411.73 o
   6   8  18     2769.03     2527.86    222.17 o
   7   8  18      414.62      122.71    130.08 o
   8   8  18     6884.96     6633.63    440.23 o
   9   8  18     7088.69     7167.57    488.41 o
 -11   9  18     9144.48     9228.54    572.56 o
 -10   9  18     4729.34     4762.91    321.04 o
  -9   9  18        0.09      -83.53    101.50 o
  -8   9  18    12275.72    11654.35    402.73 o
  -7   9  18    15820.48    16109.14    346.46 o
  -6   9  18    12223.94    13083.65    403.65 o
  -5   9  18     2775.50     2665.49    152.06 o
  -4   9  18     3110.69     3260.57    160.45 o
  -3   9  18    17056.82    17379.28    438.33 o
  -2   9  18    22223.44    22694.93    507.38 o
  -1   9  18    15737.89    15966.42    374.53 o
   0   9  18       58.90       -4.81     39.68 o
   1   9  18    15007.15    14500.14    274.59 o
   2   9  18    33885.24    34060.53    524.76 o
   3   9  18    16994.27    16670.51    300.57 o
   4   9  18     1441.88     1545.05    114.64 o
   5   9  18     2562.75     2546.48    164.76 o
   6   9  18     7495.16     7806.76    346.91 o
   7   9  18    12201.81    12673.93    485.48 o
   8   9  18     4215.63     4797.59    382.38 o
 -11  10  18      392.03       48.32    172.58 o
 -10  10  18     4735.73     4365.27    336.77 o
  -9  10  18    11425.22    11608.59    618.87 o
  -8  10  18     4131.90     4117.39    254.52 o
  -7  10  18      666.75      603.27     82.22 o
  -6  10  18     1203.71     1543.73    164.88 o
  -5  10  18    18716.27    18192.75    378.61 o
  -4  10  18    20053.76    20560.98    373.82 o
  -3  10  18     2449.29     2466.87    191.14 o
  -2  10  18      156.46       76.96     95.26 o
  -1  10  18     3744.21     3814.57    261.15 o
   0  10  18    12573.42    12411.86    239.12 o
   1  10  18     5574.03     5489.08    175.28 o
   2  10  18      545.67      753.00     85.72 o
   3  10  18     3153.24     3349.73    133.30 o
   4  10  18     8774.60     8900.45    245.42 o
   5  10  18     6785.17     7451.78    271.09 o
   6  10  18      547.06      221.13    118.02 o
   7  10  18      955.96      475.89    173.94 o
   8  10  18     4888.10     5822.18    743.90 o
 -10  11  18      366.84      270.61    206.03 o
  -9  11  18       13.35       64.07    125.94 o
  -8  11  18     2141.55     2010.91    183.56 o
  -7  11  18     7817.07     8109.66    382.45 o
  -6  11  18     7270.33     7731.91    335.25 o
  -5  11  18     2298.02     2116.50    167.55 o
  -4  11  18      550.93      587.67     92.87 o
  -3  11  18    10083.81    10474.39    238.09 o
  -2  11  18     7831.46     7240.50    324.38 o
  -1  11  18     5117.72     4876.28    246.13 o
   0  11  18     1009.96      753.01     73.49 o
   1  11  18     2931.97     3121.04    146.03 o
   2  11  18     6499.46     6848.54    247.09 o
   3  11  18     3227.66     3568.79    193.00 o
   4  11  18      327.31      187.22     69.30 o
   5  11  18     1333.10     1038.85    128.28 o
   6  11  18     3599.93     3557.74    320.94 o
   7  11  18     4342.93     4778.61    366.52 o
   8  11  18     2643.86     2979.89    324.84 o
 -10  12  18       39.92      228.68    150.43 o
  -9  12  18      125.85      231.68    207.50 o
  -8  12  18     1887.16     1937.14    279.25 o
  -7  12  18       72.80       23.57    111.43 o
  -6  12  18      126.03      108.80    103.74 o
  -5  12  18     2897.71     3035.02    257.79 o
  -4  12  18     4794.96     4981.04    248.21 o
  -3  12  18     1329.95     1069.48     95.99 o
  -2  12  18      198.91      112.46     90.88 o
  -1  12  18      468.10      562.52     86.87 o
   0  12  18     1841.38     1731.73    128.06 o
   1  12  18     1524.70     1364.89    154.63 o
   2  12  18       10.46        4.91     72.04 o
   3  12  18      876.29      747.54    121.59 o
   4  12  18      936.73      892.12    115.38 o
   5  12  18      666.05      765.74    135.38 o
   6  12  18       12.30       88.81    130.79 o
   7  12  18       45.49     -133.65    133.65 o
  -9  13  18      263.93      132.10    165.75 o
  -8  13  18      216.10       89.87    159.30 o
  -7  13  18       26.59        5.27    125.86 o
  -6  13  18       73.52       86.86    118.36 o
  -5  13  18       44.36       34.81     83.56 o
  -4  13  18        8.39      -65.79     75.25 o
  -3  13  18        0.21       53.60     59.76 o
  -2  13  18      156.95      215.99     57.51 o
  -1  13  18      108.16       54.56     52.72 o
   0  13  18       32.78      -16.96     54.07 o
   1  13  18        4.81       40.72     77.04 o
   2  13  18        0.83       90.12     85.63 o
   3  13  18      137.58       64.55    102.31 o
   4  13  18      399.02      300.40     89.54 o
   5  13  18      726.29      793.74    142.87 o
   6  13  18     1399.06     1286.22    210.10 o
   7  13  18       12.00      171.81    178.71 o
  -8  14  18      216.09      148.18    179.13 o
  -7  14  18       98.43       59.82    140.15 o
  -6  14  18       80.04       46.82    123.23 o
  -5  14  18     2268.66     1764.10    175.04 o
  -4  14  18     3042.92     2935.81    265.96 o
  -3  14  18       45.49       12.05     78.86 o
  -2  14  18      137.54       91.90     78.23 o
  -1  14  18     1008.43      976.66    127.15 o
   0  14  18     2150.90     1959.74    236.10 o
   1  14  18     4033.43     4119.43    224.74 o
   2  14  18      197.77       98.81     99.44 o
   3  14  18       21.80      -27.09    102.63 o
   4  14  18      748.72      755.57    149.16 o
   5  14  18     1375.26     1255.54    167.48 o
   6  14  18     1085.26     1086.97    215.25 o
  -8  15  18      835.79      535.32    241.08 o
  -7  15  18     3663.09     4019.70    375.99 o
  -6  15  18     6127.65     6684.65    578.56 o
  -5  15  18      203.77      221.79    111.23 o
  -4  15  18     1537.16     1508.20    172.11 o
  -3  15  18     6240.31     6299.12    282.53 o
  -2  15  18     7049.37     6847.49    370.39 o
  -1  15  18     4971.67     4743.12    291.76 o
   0  15  18      107.14      122.48     97.77 o
   1  15  18    10807.78     9839.25    409.38 o
   2  15  18    12116.69    11724.94    420.15 o
   3  15  18     3470.11     3740.65    260.69 o
   4  15  18      724.21      570.09    158.86 o
   5  15  18      351.97      389.27    205.70 o
  -7  16  18      357.86      377.53    219.20 o
  -6  16  18     2740.11     2197.57    402.39 o
  -5  16  18    10071.56    10244.95    462.86 o
  -4  16  18     7556.35     8022.18    346.13 o
  -3  16  18     2492.75     2808.04    252.52 o
  -2  16  18       10.62       13.83     96.18 o
  -1  16  18     5407.20     5737.83    478.61 o
   0  16  18     8359.60     9153.64    360.99 o
   1  16  18     2844.93     2901.86    239.51 o
   2  16  18       29.51      206.35    125.97 o
   3  16  18     1929.36     1819.23    211.42 o
   4  16  18     8679.98     8774.33    439.86 o
  -6  17  18     5580.24     6524.39    422.38 o
  -5  17  18     1181.77     1169.25    250.06 o
  -4  17  18      556.64      612.52    152.31 o
  -3  17  18     4603.54     5130.05    574.73 o
  -2  17  18     7558.95     8113.13    366.36 o
  -1  17  18     2578.32     2398.07    281.30 o
   0  17  18       53.01       10.26    115.49 o
   1  17  18     4156.69     4042.92    290.14 o
   2  17  18     9159.33     8541.78    939.73 o
   3  17  18     5123.17     5038.44    342.84 o
  -4  18  18     7800.43     7761.80    463.45 o
  -3  18  18     2321.42     2313.14    235.07 o
  -2  18  18      287.47      436.55    148.63 o
  -1  18  18     3648.90     3629.26    278.23 o
   0  18  18     4972.71     5338.17    513.69 o
   1  18  18     2896.48     3610.71    291.09 o
   2  18  18       15.79      -17.05    134.15 o
 -12   1  19     1656.80     1281.82    233.55 o
 -11   1  19     1207.41     1022.92    202.61 o
 -10   1  19      798.93      524.11    155.83 o
  -9   1  19      220.22      232.32    121.78 o
  -8   1  19     7024.07     6445.62    292.16 o
  -7   1  19      997.08      964.95    110.97 o
  -6   1  19      463.93      449.38     53.56 o
  -5   1  19      230.64      193.82     40.44 o
  -4   1  19     3648.13     3703.06    124.95 o
  -3   1  19     2269.41     2284.96     87.33 o
  -2   1  19     2713.25     2694.41     96.81 o
  -1   1  19      367.99      346.07     49.20 o
   0   1  19     2821.64     2788.20     83.24 o
   1   1  19     1423.68     1236.88     88.65 o
   2   1  19     1660.23     1651.21     84.28 o
   3   1  19      142.24       96.88     43.73 o
   4   1  19      660.77      552.25     74.98 o
   5   1  19      342.11      213.51     95.98 o
   6   1  19      431.43      448.73    163.11 o
   7   1  19       73.10      -23.60    119.98 o
   8   1  19     1347.37      939.70    189.66 o
   9   1  19       47.98       18.87    155.16 o
 -12   2  19        0.09      181.63    160.70 o
 -11   2  19     1830.95     2440.29    336.46 o
 -10   2  19     7831.77     7880.02    438.86 o
  -9   2  19     9451.17     9449.62    450.84 o
  -8   2  19     1432.19     1287.40    141.03 o
  -7   2  19     1650.14     1504.11    137.91 o
  -6   2  19     8583.31     8759.20    188.97 o
  -5   2  19    11428.17    11736.40    205.80 o
  -4   2  19     4701.88     4696.52    120.76 o
  -3   2  19      146.69       63.43     34.68 o
  -2   2  19    10957.00    10785.30    168.08 o
  -1   2  19    16958.51    17352.60    230.10 o
   0   2  19     7077.38     7153.80    134.91 o
   1   2  19     2893.70     2952.58    115.63 o
   2   2  19      126.10       92.51     39.42 o
   3   2  19     9142.15     8852.25    205.97 o
   4   2  19     7377.45     7222.80    261.25 o
   5   2  19     1712.14     1751.99    173.72 o
   6   2  19      214.39      235.11    120.61 o
   7   2  19     2963.35     3142.81    323.58 o
   8   2  19     4007.47     4973.41    371.06 o
   9   2  19      843.96      800.62    206.40 o
 -12   3  19     6564.81     6483.77    573.20 o
 -11   3  19     8954.88     8832.11    490.56 o
 -10   3  19      459.73      207.81    135.99 o
  -9   3  19     1728.03     1670.74    200.97 o
  -8   3  19    11269.40    11736.52    342.50 o
  -7   3  19    12516.61    13047.28    302.81 o
  -6   3  19     2522.91     2673.91    119.29 o
  -5   3  19     1067.11     1046.54     69.12 o
  -4   3  19     2956.80     3209.09    117.30 o
  -3   3  19    27132.25    26906.65    346.24 o
  -2   3  19    17146.70    17101.91    231.50 o
  -1   3  19      119.24       84.22     32.37 o
   0   3  19    10329.91    10607.37    168.89 o
   1   3  19    29738.96    30298.07    353.09 o
   2   3  19    17991.87    17958.17    274.41 o
   3   3  19     2429.00     2529.18    108.03 o
   4   3  19      363.69      299.02     84.17 o
   5   3  19     5645.57     5235.19    256.52 o
   6   3  19     4948.88     5178.21    316.68 o
   7   3  19     1485.43     1673.32    213.05 o
   8   3  19      278.79      446.97    168.14 o
   9   3  19     5325.25     5052.90    543.58 o
 -12   4  19       62.50       58.08    161.22 o
 -11   4  19     5999.06     6397.99    558.57 o
 -10   4  19     8380.53     8398.33    449.47 o
  -9   4  19     8914.68     9866.86    573.53 o
  -8   4  19     3412.44     3842.26    221.12 o
  -7   4  19     3013.70     3020.05    179.03 o
  -6   4  19     8092.58     8500.56    197.86 o
  -5   4  19    23839.20    23462.43    343.34 o
  -4   4  19    15863.68    15774.47    232.88 o
  -3   4  19      282.91      225.10     37.62 o
  -2   4  19    17869.23    18153.97    304.53 o
  -1   4  19    28659.70    28673.66    395.49 o
   0   4  19    35172.29    35444.31    388.45 o
   1   4  19     6253.40     6231.50    170.59 o
   2   4  19     1732.37     1785.34    124.73 o
   3   4  19    13684.62    14241.68    291.39 o
   4   4  19    25663.59    24514.49    504.60 o
   5   4  19    11540.68    11865.39    357.80 o
   6   4  19     1820.19     1734.69    185.98 o
   7   4  19     1231.79     1482.14    280.21 o
   8   4  19     9735.22    10781.44    538.87 o
   9   4  19     6446.67     6814.84    455.04 o
 -12   5  19     6479.12     6513.84    448.05 o
 -11   5  19     8600.01     8143.18    466.64 o
 -10   5  19     1511.04     1462.08    208.57 o
  -9   5  19     1948.68     2176.90    228.11 o
  -8   5  19    20809.03    20094.10    558.06 o
  -7   5  19    13761.74    13992.75    280.48 o
  -6   5  19     5129.24     5595.77    165.00 o
  -5   5  19      425.53      505.80     60.60 o
  -4   5  19    11868.67    11665.46    216.77 o
  -3   5  19    19591.68    19295.87    327.69 o
  -2   5  19    11404.78    10847.27    218.85 o
  -1   5  19     1361.15     1373.90     88.27 o
   0   5  19    10738.58    10979.15    249.78 o
   1   5  19    36866.23    36928.33    425.84 o
   2   5  19    32156.95    32072.94    409.49 o
   3   5  19     7437.08     7466.57    215.51 o
   4   5  19      463.80      429.32     76.19 o
   5   5  19     4024.42     4246.83    258.49 o
   6   5  19    14931.29    14997.42    461.92 o
   7   5  19    11746.63    12321.21    484.74 o
   8   5  19      165.75       -0.49    144.24 o
   9   5  19     2823.47     2852.24    498.90 o
 -12   6  19        1.13       -0.29    166.74 o
 -11   6  19     1366.30     1353.41    227.82 o
 -10   6  19     8336.63     8822.07    531.07 o
  -9   6  19     7542.78     7181.41    363.01 o
  -8   6  19     1880.05     1580.09    156.65 o
  -7   6  19     1279.60      957.76    135.78 o
  -6   6  19    17887.47    17511.79    294.22 o
  -5   6  19    12942.26    13418.85    297.76 o
  -4   6  19     5514.27     5461.69    270.50 o
  -3   6  19     2108.52     2204.31    128.82 o
  -2   6  19     7429.13     7286.33    250.18 o
  -1   6  19    25499.52    25938.82    407.53 o
   0   6  19     8715.37     8681.36    198.67 o
   1   6  19     1121.06     1067.73     83.47 o
   2   6  19     5423.26     5598.28    143.53 o
   3   6  19    19306.55    19154.04    301.39 o
   4   6  19    13178.26    13256.36    344.35 o
   5   6  19     5799.14     5772.04    277.66 o
   6   6  19      171.49       63.62    108.46 o
   7   6  19     3978.71     3642.52    279.07 o
   8   6  19     2998.96     2444.69    419.00 o
   9   6  19     1792.34     1044.25    268.67 o
 -11   7  19     3134.07     2857.41    264.18 o
 -10   7  19       28.79      -77.45    108.64 o
  -9   7  19     1551.58     1278.28    157.08 o
  -8   7  19    20367.24    20612.37    533.58 o
  -7   7  19    14054.49    14241.71    302.73 o
  -6   7  19     1477.03     1206.67    117.80 o
  -5   7  19      168.63       68.76     56.48 o
  -4   7  19     5747.70     5808.83    211.82 o
  -3   7  19    16515.98    16798.09    310.86 o
  -2   7  19    16024.90    15769.45    479.46 o
  -1   7  19        2.71      -31.94     62.36 o
   0   7  19     8969.74     8642.89    196.19 o
   1   7  19     9505.16     9625.03    299.47 o
   2   7  19     3767.53     3640.12    111.45 o
   3   7  19     2068.61     2101.90    123.16 o
   4   7  19      312.00      261.55     74.10 o
   5   7  19     3408.81     3096.60    209.23 o
   6   7  19     5996.80     6509.08    414.18 o
   7   7  19     1080.79      912.04    181.93 o
   8   7  19      167.10       92.86    140.32 o
   9   7  19      346.18      335.75    224.81 o
 -11   8  19       57.25      118.88    136.71 o
 -10   8  19     2026.47     2248.30    225.64 o
  -9   8  19     1541.93      921.02    157.40 o
  -8   8  19     1095.17     1071.21    148.71 o
  -7   8  19     4820.91     4723.09    210.70 o
  -6   8  19       28.55      104.76     59.14 o
  -5   8  19      106.99      114.61     59.58 o
  -4   8  19     1446.27     1412.79    102.30 o
  -3   8  19      428.42      376.20     67.35 o
  -2   8  19       11.53      -25.72     66.08 o
  -1   8  19      751.61      562.77    105.88 o
   0   8  19       17.07      -18.13     39.10 o
   1   8  19      179.99      152.74     53.60 o
   2   8  19     1672.64     1616.68    112.16 o
   3   8  19      815.07      925.02     79.07 o
   4   8  19      648.13      671.85     92.55 o
   5   8  19      135.04      -39.88     85.68 o
   6   8  19       74.51       57.15    109.14 o
   7   8  19      760.78      536.14    154.18 o
   8   8  19      366.07      668.64    203.76 o
 -11   9  19       78.63      298.31    186.88 o
 -10   9  19       21.59     -118.84    118.84 o
  -9   9  19       96.33      163.45    115.17 o
  -8   9  19     1095.41      986.08    143.56 o
  -7   9  19     1075.21     1296.90    105.91 o
  -6   9  19      669.70      568.46    172.14 o
  -5   9  19       25.18      133.76     66.32 o
  -4   9  19      800.72      727.66     82.60 o
  -3   9  19       18.48       94.58     79.40 o
  -2   9  19      632.74      688.48    113.39 o
  -1   9  19     3090.20     2933.44    184.53 o
   0   9  19       18.80       37.34     43.01 o
   1   9  19      727.45      633.40     74.84 o
   2   9  19      628.00      653.39     85.05 o
   3   9  19      260.51      207.78     60.78 o
   4   9  19       32.38      -13.55     66.94 o
   5   9  19      534.58      678.03    128.06 o
   6   9  19      496.97      477.87    142.14 o
   7   9  19      278.53      283.04    166.02 o
   8   9  19      118.89       50.24    168.72 o
 -10  10  19     4151.60     4164.01    331.69 o
  -9  10  19     4809.83     4586.34    288.04 o
  -8  10  19       66.32      160.17    101.90 o
  -7  10  19      439.55      195.26    108.35 o
  -6  10  19     4275.70     4224.12    256.18 o
  -5  10  19     9164.36     9342.77    274.29 o
  -4  10  19     1184.39     1332.14    102.37 o
  -3  10  19      140.63       83.19     90.69 o
  -2  10  19     5440.10     4942.27    265.23 o
  -1  10  19     4760.51     4780.92    285.79 o
   0  10  19     4156.57     4350.69    219.15 o
   1  10  19      392.20      384.23     63.38 o
   2  10  19       60.08       47.24     67.34 o
   3  10  19     4043.35     4212.33    161.39 o
   4  10  19     3184.35     3022.76    170.28 o
   5  10  19     2000.41     2051.15    184.59 o
   6  10  19      134.74      135.28    122.64 o
   7  10  19     1227.40      919.45    199.52 o
   8  10  19     1951.91     1921.17    270.45 o
 -10  11  19      168.41      147.59    145.59 o
  -9  11  19     3817.11     3744.54    283.85 o
  -8  11  19     9123.30     8859.11    379.57 o
  -7  11  19    10212.32    10334.27    524.41 o
  -6  11  19     1768.84     1805.53    181.12 o
  -5  11  19      475.23      408.07    100.88 o
  -4  11  19     5274.63     5507.25    190.81 o
  -3  11  19    28459.22    28078.88    672.80 o
  -2  11  19    12621.56    12089.76    485.26 o
  -1  11  19      100.98        2.18     82.33 o
   0  11  19     5597.21     5583.60    168.45 o
   1  11  19     8874.93     9111.98    241.32 o
   2  11  19     8921.97     9197.00    494.67 o
   3  11  19     1864.55     1663.41    162.52 o
   4  11  19      272.61      159.01     67.07 o
   5  11  19     5175.11     5210.45    276.00 o
   6  11  19     5779.43     5682.53    367.38 o
   7  11  19     5470.65     5900.76    408.16 o
  -9  12  19     5551.65     5925.39    337.11 o
  -8  12  19     2177.40     2414.57    303.35 o
  -7  12  19     1431.35     1399.53    182.76 o
  -6  12  19     7305.72     7787.74    325.37 o
  -5  12  19    10719.33    10518.34    341.79 o
  -4  12  19     7772.78     8184.44    292.49 o
  -3  12  19      256.72      163.60     68.64 o
  -2  12  19     7399.11     7019.41    332.33 o
  -1  12  19     6547.73     7646.65    323.94 o
   0  12  19    10021.89    10111.30    274.10 o
   1  12  19     2648.79     2577.19    160.20 o
   2  12  19      146.71      142.16     81.29 o
   3  12  19     8111.10     8641.18    321.10 o
   4  12  19    13628.63    13919.17    331.79 o
   5  12  19     3696.34     4288.92    326.87 o
   6  12  19      188.08      275.96    145.55 o
   7  12  19     2695.64     2479.55    282.45 o
  -9  13  19     1655.90     1860.60    305.37 o
  -8  13  19     7756.14     8606.50   1005.96 o
  -7  13  19    10399.36    10514.28    533.61 o
  -6  13  19     3994.65     4442.90    374.43 o
  -5  13  19     1057.18      962.92    129.50 o
  -4  13  19     9201.28     9055.45    330.29 o
  -3  13  19    12363.73    13487.67    514.87 o
  -2  13  19    11120.96    11495.69    263.99 o
  -1  13  19      602.47      669.50     78.97 o
   0  13  19     2962.95     3067.26    224.91 o
   1  13  19    10060.14    10970.43    328.40 o
   2  13  19     7326.80     7993.64    287.63 o
   3  13  19     1205.03     1232.96    201.02 o
   4  13  19      598.72      617.69    151.59 o
   5  13  19     5680.45     6086.65    328.99 o
   6  13  19     6779.36     7877.94    436.35 o
  -8  14  19     1345.87     1291.19    254.59 o
  -7  14  19       62.28      219.21    157.05 o
  -6  14  19     9289.08    10256.24    425.94 o
  -5  14  19    11789.36    12034.46    413.82 o
  -4  14  19     1389.39     1582.27    167.64 o
  -3  14  19       16.72       -0.19     78.76 o
  -2  14  19     4250.63     4691.86    250.95 o
  -1  14  19     9380.25     9064.22    456.49 o
   0  14  19     6038.98     6605.20    278.01 o
   1  14  19     1394.22     1224.11    167.78 o
   2  14  19      174.34      210.97    114.01 o
   3  14  19     7127.76     6956.41    338.42 o
   4  14  19     4909.95     5546.06    344.43 o
   5  14  19     2116.65     2145.62    555.87 o
   6  14  19       52.92       67.90    151.18 o
  -7  15  19     4439.17     4827.14    406.24 o
  -6  15  19     1250.37     1305.43    194.43 o
  -5  15  19      690.51      611.95    140.41 o
  -4  15  19     4093.77     4020.45    261.59 o
  -3  15  19     5443.95     5289.79    367.24 o
  -2  15  19     3714.44     3707.48    242.80 o
  -1  15  19       47.47       84.31     94.46 o
   0  15  19     1264.25     1229.81    190.83 o
   1  15  19     8844.97     9114.51    591.99 o
   2  15  19     8074.27     8306.56    353.41 o
   3  15  19      318.25      142.58    125.06 o
   4  15  19     1322.34     1345.22    219.76 o
   5  15  19     1982.54     2304.19    380.32 o
  -7  16  19        6.86      -95.79    185.29 o
  -6  16  19      415.47      470.73    185.72 o
  -5  16  19     2069.42     1840.99    226.48 o
  -4  16  19      173.02      170.00    110.66 o
  -3  16  19     1236.53     1011.80    146.02 o
  -2  16  19     3855.76     4125.32    294.97 o
  -1  16  19     1977.14     1650.02    167.65 o
   0  16  19     2020.71     1897.66    186.54 o
   1  16  19        4.03       -5.38    109.65 o
   2  16  19     1605.19     1272.58    187.19 o
   3  16  19     1420.74     1113.33    190.46 o
   4  16  19     2620.91     2258.62    363.68 o
  -5  17  19        1.15       38.94    136.49 o
  -4  17  19      255.20      178.42    132.74 o
  -3  17  19       73.85      133.34    120.23 o
  -2  17  19      108.91       32.59    116.47 o
  -1  17  19      174.30      121.25    128.07 o
   0  17  19        6.89      157.11    120.29 o
   1  17  19      349.85      184.88    172.75 o
   2  17  19        5.41      -53.41    137.01 o
   3  17  19      106.39       69.48    144.46 o
  -4  18  19      264.49      238.69    153.90 o
  -3  18  19        7.96      -35.27    132.72 o
  -2  18  19      125.75      119.44    133.73 o
  -1  18  19     1349.90     1087.27    271.37 o
   0  18  19      426.62      465.22    160.46 o
   1  18  19      193.96      206.41    149.04 o
 -12   0  20     1321.87     1294.89    335.96 o
 -11   0  20     8247.37     7832.77    653.17 o
 -10   0  20    14151.04    14192.09    742.33 o
  -9   0  20     4646.28     5107.30    669.11 o
  -8   0  20      721.64      529.63    154.47 o
  -7   0  20    16184.04    16122.23    569.52 o
  -6   0  20    19132.62    18708.49    477.07 o
  -5   0  20    14703.14    14630.03    323.20 o
  -4   0  20      123.90       66.33     45.93 o
  -3   0  20     4217.72     4411.80    149.85 o
  -2   0  20    23655.36    24012.35    378.06 o
  -1   0  20    51565.82    50812.96    670.98 o
   0   0  20    12666.68    12071.59    263.14 o
   1   0  20     4229.49     4096.96    169.05 o
   2   0  20    12991.42    13746.32    338.78 o
   3   0  20    22627.17    22925.64    545.39 o
   4   0  20    14972.37    14534.12    525.20 o
   5   0  20      178.39       31.60    139.00 o
   6   0  20     9273.69     9042.77    631.61 o
   7   0  20    10506.92    10707.30   1035.12 o
   8   0  20     2098.80     1694.45    338.39 o
   9   0  20     1010.70      699.12    335.13 o
 -12   1  20     3448.63     3603.07    423.01 o
 -11   1  20      512.54      395.04    179.29 o
 -10   1  20      645.65      692.65    164.04 o
  -9   1  20     7574.88     7916.08    417.69 o
  -8   1  20    11474.42    11255.76    350.44 o
  -7   1  20     7453.66     7130.41    292.49 o
  -6   1  20      379.91      269.92     51.84 o
  -5   1  20     9340.58     9194.16    165.04 o
  -4   1  20    19835.30    19827.69    280.34 o
  -3   1  20    20793.17    20227.27    263.69 o
  -2   1  20     3423.02     3467.31    105.35 o
  -1   1  20     4411.79     4416.88    153.39 o
   0   1  20    33892.15    34328.21    394.40 o
   1   1  20    11205.88    11275.71    192.24 o
   2   1  20     5274.32     4934.14    139.32 o
   3   1  20       13.26       45.67     44.05 o
   4   1  20     4311.19     4251.59    243.46 o
   5   1  20    21053.91    21558.78    627.35 o
   6   1  20    12484.52    11947.99    477.91 o
   7   1  20      292.47      198.30    134.24 o
   8   1  20     1215.94     1435.52    247.31 o
   9   1  20     5369.55     5316.28    456.64 o
 -12   2  20     1624.13     1295.23    234.33 o
 -11   2  20     5471.15     5054.72    427.59 o
 -10   2  20     7007.82     6870.90    409.47 o
  -9   2  20     1239.17     1354.71    189.05 o
  -8   2  20        6.48      -37.34     80.61 o
  -7   2  20     5888.29     6374.07    256.62 o
  -6   2  20    12313.63    12292.34    249.87 o
  -5   2  20     7857.06     8037.83    169.34 o
  -4   2  20     1830.85     1663.64     80.92 o
  -3   2  20    10886.76    11485.08    182.21 o
  -2   2  20    22761.73    22684.29    378.33 o
  -1   2  20    15659.40    15404.90    216.81 o
   0   2  20     3116.83     3514.91    104.90 o
   1   2  20      223.76      151.46     42.01 o
   2   2  20     5532.36     5433.23    148.53 o
   3   2  20     9821.33     9830.21    229.33 o
   4   2  20     3358.46     3351.75    195.76 o
   5   2  20      487.04      340.19    110.49 o
   6   2  20     2549.14     2692.19    270.34 o
   7   2  20     3940.40     3747.78    306.45 o
   8   2  20     7141.10     6992.95    525.61 o
   9   2  20      366.20      222.46    174.31 o
 -12   3  20      815.87      638.71    197.22 o
 -11   3  20      163.55      -28.26    132.70 o
 -10   3  20      201.67       39.21    135.28 o
  -9   3  20     3815.15     3697.35    284.11 o
  -8   3  20     3111.41     3226.20    210.54 o
  -7   3  20      665.43      951.61    125.81 o
  -6   3  20       33.87       14.00     44.46 o
  -5   3  20     5598.62     5609.12    224.16 o
  -4   3  20    10027.24    10400.40    183.72 o
  -3   3  20     2487.19     2434.54    114.53 o
  -2   3  20       10.44       15.20     31.14 o
  -1   3  20      220.28      179.40     36.25 o
   0   3  20     3311.81     3468.71    100.57 o
   1   3  20     1334.32     1288.72     84.68 o
   2   3  20     2269.67     2397.14    108.94 o
   3   3  20      538.04      421.32     69.99 o
   4   3  20      898.24      925.24    115.21 o
   5   3  20     4310.78     4663.18    285.83 o
   6   3  20     3382.89     2974.57    256.58 o
   7   3  20      439.23      320.23    141.78 o
   8   3  20      293.50       67.33    149.04 o
   9   3  20     2139.58     2568.89    303.75 o
 -12   4  20      154.34      322.12    180.69 o
 -11   4  20       57.77      101.95    160.47 o
 -10   4  20       79.55      107.12    126.22 o
  -9   4  20        5.45      -30.36    104.78 o
  -8   4  20        3.41       72.45     81.45 o
  -7   4  20       82.16      116.89     67.98 o
  -6   4  20      882.31      997.50     79.44 o
  -5   4  20      841.80      754.47     77.42 o
  -4   4  20      135.79       90.34     36.77 o
  -3   4  20      235.17      166.23     36.79 o
  -2   4  20     1679.46     1676.96    128.24 o
  -1   4  20     4162.24     4421.46    142.34 o
   0   4  20      125.43      137.06     37.31 o
   1   4  20     1656.96     1741.03     81.43 o
   2   4  20      246.36      228.51     57.72 o
   3   4  20       42.58       43.08     56.01 o
   4   4  20       53.59       96.21     77.32 o
   5   4  20      306.24      174.85    101.87 o
   6   4  20     3948.86     3771.85    264.21 o
   7   4  20     1285.55      975.93    181.39 o
   8   4  20      334.81      445.22    171.72 o
   9   4  20      441.71      175.36    174.88 o
 -12   5  20       14.00       43.21    155.83 o
 -11   5  20       59.31      -48.35    140.38 o
 -10   5  20        3.32       72.87    128.59 o
  -9   5  20      631.78      487.23    263.15 o
  -8   5  20       63.80       65.91     78.82 o
  -7   5  20       45.88       76.32     63.20 o
  -6   5  20     3180.05     3062.77    132.74 o
  -5   5  20      160.59      104.67     45.83 o
  -4   5  20      272.68      196.47     57.04 o
  -3   5  20       61.06       30.69     43.57 o
  -2   5  20      852.35      803.02     93.25 o
  -1   5  20     5299.09     5257.16    165.42 o
   0   5  20      266.95      237.82     53.84 o
   1   5  20     5729.00     5851.56    143.28 o
   2   5  20      692.33      587.59     59.43 o
   3   5  20      649.78      411.51     79.26 o
   4   5  20      403.94      306.69     86.28 o
   5   5  20      465.69      552.55    121.94 o
   6   5  20     3555.72     3601.70    258.13 o
   7   5  20      404.64      359.11    155.27 o
   8   5  20       58.85       93.67    150.87 o
   9   5  20      290.69       96.55    170.51 o
 -11   6  20     1724.43     1200.27    198.76 o
 -10   6  20     3796.77     3377.29    351.74 o
  -9   6  20      944.16      761.62    139.59 o
  -8   6  20      518.46      237.64    100.82 o
  -7   6  20      788.56      716.12    161.44 o
  -6   6  20    13663.08    13937.55    274.86 o
  -5   6  20     7246.97     7294.52    184.39 o
  -4   6  20      169.79      137.10     58.69 o
  -3   6  20     1119.31     1081.32    135.46 o
  -2   6  20     3585.62     3392.09    126.01 o
  -1   6  20      766.36      895.76     77.32 o
   0   6  20     1351.77     1423.39    109.91 o
   1   6  20      160.62       83.80     49.41 o
   2   6  20     7574.31     7569.11    169.37 o
   3   6  20    10502.22    10334.01    248.61 o
   4   6  20     1656.65     1730.50    152.78 o
   5   6  20       99.99       52.30     94.97 o
   6   6  20      178.67       47.52    113.06 o
   7   6  20     2924.22     2509.03    240.01 o
   8   6  20      882.86      544.95    186.56 o
   9   6  20      405.32      488.95    224.73 o
 -11   7  20      184.96      151.32    137.78 o
 -10   7  20     1972.78     1901.48    207.58 o
  -9   7  20     8343.37     8733.51    366.05 o
  -8   7  20    10585.91    10673.32    434.68 o
  -7   7  20     2260.71     2335.28    145.01 o
  -6   7  20     2662.91     2729.51    179.47 o
  -5   7  20     3634.03     3840.67    171.85 o
  -4   7  20    14293.66    14259.61    343.61 o
  -3   7  20     6687.69     6730.17    241.87 o
  -2   7  20      430.53      243.68     56.51 o
  -1   7  20     1960.40     1948.36     93.57 o
   0   7  20     7658.85     7678.96    192.25 o
   1   7  20    24038.43    24017.30    391.88 o
   2   7  20     1987.39     2209.41     88.94 o
   3   7  20      460.55      305.39     65.49 o
   4   7  20     7480.74     7070.43    294.94 o
   5   7  20     2785.33     2753.36    248.34 o
   6   7  20     3638.37     4102.16    281.12 o
   7   7  20     2714.59     2565.50    247.48 o
   8   7  20      317.03      342.60    172.82 o
 -11   8  20     5503.98     5954.96    371.81 o
 -10   8  20     6278.72     6681.02    404.07 o
  -9   8  20     2421.79     2712.14    228.03 o
  -8   8  20     2541.56     2569.19    234.45 o
  -7   8  20    13661.36    13059.11    324.00 o
  -6   8  20    19253.01    19436.72    497.62 o
  -5   8  20    19873.31    19840.60    377.73 o
  -4   8  20       32.86       76.02     53.32 o
  -3   8  20    19489.22    20652.42    363.05 o
  -2   8  20    28591.89    29245.55    684.43 o
  -1   8  20    13710.29    14114.33    345.29 o
   0   8  20     7646.95     7767.76    194.06 o
   1   8  20      350.12      300.90     62.51 o
   2   8  20    18067.65    18375.88    397.62 o
   3   8  20    25587.86    24975.13    391.67 o
   4   8  20     7721.61     7862.24    293.29 o
   5   8  20      308.26      142.70    108.67 o
   6   8  20     4397.37     5380.00    436.20 o
   7   8  20     9960.00    10352.77    473.86 o
   8   8  20     4975.61     4519.64    417.09 o
 -11   9  20     1270.47     1185.99    242.68 o
 -10   9  20     3304.29     3125.94    486.69 o
  -9   9  20    14730.23    14562.36    485.09 o
  -8   9  20     7736.55     7769.35    328.65 o
  -7   9  20     3066.62     3234.27    184.46 o
  -6   9  20       68.44      156.32     94.37 o
  -5   9  20     8669.32     8443.55    364.89 o
  -4   9  20    27587.83    28651.85    488.23 o
  -3   9  20    24939.13    25378.62    562.84 o
  -2   9  20     8027.88     7871.16    329.17 o
  -1   9  20     2736.16     2572.74    175.93 o
   0   9  20    14333.05    14101.37    292.03 o
   1   9  20    22943.64    22883.50    378.18 o
   2   9  20     5866.26     5542.62    229.31 o
   3   9  20       98.98      149.76     58.24 o
   4   9  20     8328.19     8364.80    449.62 o
   5   9  20     9860.78     9891.56    462.99 o
   6   9  20     7689.63     7739.61    384.81 o
   7   9  20       42.52      -60.34    132.72 o
   8   9  20     2104.03     1751.25    277.45 o
 -10  10  20     6821.44     6859.07    446.61 o
  -9  10  20     1217.68      972.14    161.51 o
  -8  10  20      704.29      501.21    116.97 o
  -7  10  20     4386.52     3971.73    297.01 o
  -6  10  20    15847.66    15494.70    534.27 o
  -5  10  20    12117.21    11788.91    660.87 o
  -4  10  20     1020.42      930.46    139.81 o
  -3  10  20     9882.50     9845.80    384.74 o
  -2  10  20    18157.36    18144.37    463.59 o
  -1  10  20     9081.50     9301.19    339.10 o
   0  10  20     3132.30     2887.32    132.15 o
   1  10  20       44.67       70.68     59.18 o
   2  10  20     8431.39     8903.96    274.49 o
   3  10  20    12733.45    12712.24    326.67 o
   4  10  20     3255.81     3167.36    201.75 o
   5  10  20       74.82      -67.68     99.80 o
   6  10  20     6220.78     6132.30    347.08 o
   7  10  20    10512.78     9697.20    518.66 o
 -10  11  20       16.27      218.81    179.29 o
  -9  11  20     2654.70     2557.06    232.81 o
  -8  11  20     3705.87     4129.99    329.33 o
  -7  11  20      957.22      668.24    178.96 o
  -6  11  20       91.09       89.02     98.03 o
  -5  11  20     2348.94     2507.40    183.26 o
  -4  11  20    11095.23    11470.29    288.90 o
  -3  11  20     9452.40     9595.47    426.34 o
  -2  11  20      565.38      616.77    129.33 o
  -1  11  20      591.85      712.82    118.42 o
   0  11  20     3582.77     3596.83    143.33 o
   1  11  20     7895.20     7702.60    223.73 o
   2  11  20     3140.17     2768.29    234.99 o
   3  11  20      171.40      226.78     87.88 o
   4  11  20     3373.47     3156.99    190.77 o
   5  11  20     4586.16     4449.50    277.10 o
   6  11  20     3231.04     3447.91    403.48 o
   7  11  20      750.65      649.03    192.99 o
  -9  12  20     1080.88     1304.62    270.70 o
  -8  12  20       22.48      163.41    160.89 o
  -7  12  20      813.05      557.06    158.02 o
  -6  12  20     2094.97     2315.45    206.59 o
  -5  12  20      830.81      812.41    124.03 o
  -4  12  20       91.50       88.36     64.88 o
  -3  12  20     2492.15     2698.34    337.06 o
  -2  12  20     2302.52     2531.20    251.67 o
  -1  12  20      993.56      903.22    144.36 o
   0  12  20      859.77      843.58     85.92 o
   1  12  20        4.33       30.89     75.66 o
   2  12  20      782.59      805.10    115.16 o
   3  12  20     1355.00     1270.45    138.03 o
   4  12  20      537.89      210.74    137.07 o
   5  12  20       32.05     -126.13    126.13 o
   6  12  20      106.51       73.33    141.02 o
  -9  13  20       20.53       65.38    194.42 o
  -8  13  20        5.08      150.99    169.69 o
  -7  13  20        0.04     -112.00    136.80 o
  -6  13  20       89.51      178.96    116.78 o
  -5  13  20       36.01       37.86     86.80 o
  -4  13  20       49.41      126.51     86.17 o
  -3  13  20      270.15      272.18     67.95 o
  -2  13  20       86.34       36.78    104.04 o
  -1  13  20       53.34       68.72     56.60 o
   0  13  20       27.72       -3.52     77.24 o
   1  13  20        8.58      -21.49     80.70 o
   2  13  20       73.14      152.40     91.90 o
   3  13  20      167.78       50.72    108.16 o
   4  13  20       83.61      -18.07    136.50 o
   5  13  20       70.61      120.42    116.30 o
   6  13  20       19.07       81.05    148.17 o
  -8  14  20        2.69       83.17    174.62 o
  -7  14  20      749.33      942.04    214.35 o
  -6  14  20     1495.95     1420.68    198.63 o
  -5  14  20     1109.56     1196.33    222.85 o
  -4  14  20      183.67       23.81     98.03 o
  -3  14  20      562.23      485.74     98.42 o
  -2  14  20     1296.79     1304.76    125.60 o
  -1  14  20     1036.63      999.97    146.77 o
   0  14  20      775.58      555.57    122.42 o
   1  14  20        9.78       25.32     93.90 o
   2  14  20      596.49      464.76    130.29 o
   3  14  20     1325.09     1239.63    172.46 o
   4  14  20     1652.08     1433.48    282.19 o
   5  14  20      145.07      107.75    196.51 o
  -7  15  20     1694.93     1404.80    322.49 o
  -6  15  20      164.20      271.57    153.45 o
  -5  15  20     3178.23     3063.66    231.84 o
  -4  15  20     8405.35     7831.20    325.46 o
  -3  15  20     3166.47     2930.64    229.33 o
  -2  15  20      894.57      820.11    127.81 o
  -1  15  20       86.59       61.19     90.94 o
   0  15  20     8047.30     8533.03    333.67 o
   1  15  20    12778.27    13124.98    544.42 o
   2  15  20     3290.99     2929.19    223.51 o
   3  15  20      587.47      588.86    143.92 o
   4  15  20      834.16      880.55    452.94 o
  -6  16  20     6217.28     6928.50   1346.23 o
  -5  16  20     4251.80     4275.33    299.21 o
  -4  16  20      119.54       -4.55    112.94 o
  -3  16  20     5286.87     5374.33    270.59 o
  -2  16  20     4867.08     4834.62    317.48 o
  -1  16  20     6717.80     7004.93    332.14 o
   0  16  20     1958.33     2246.26    198.09 o
   1  16  20     2149.45     2014.32    199.23 o
   2  16  20     5362.47     5023.46    316.90 o
   3  16  20     7282.93     7540.82    499.27 o
  -5  17  20     3559.41     3821.66    585.41 o
  -4  17  20     7794.91     7913.44    373.42 o
  -3  17  20     4184.69     4428.53    282.18 o
  -2  17  20      802.25      565.15    145.41 o
  -1  17  20     1547.85     1555.60    190.99 o
   0  17  20     5052.25     5399.26    412.51 o
   1  17  20     9973.73     9911.22    427.50 o
   2  17  20     3697.27     3527.01    287.69 o
  -3  18  20     1647.78     1659.09    225.16 o
  -2  18  20     5830.54     5383.55    325.74 o
  -1  18  20     7564.04     7833.72    381.69 o
   0  18  20     2817.21     2816.95    255.44 o
 -12   1  21      626.55      254.01    170.39 o
 -11   1  21      105.64      -64.87    131.40 o
 -10   1  21     1934.55     1794.56    279.99 o
  -9   1  21     5052.10     4759.26    410.73 o
  -8   1  21      412.64      414.07    102.85 o
  -7   1  21       50.66       55.26     76.41 o
  -6   1  21      210.22      168.82     58.01 o
  -5   1  21     2130.50     2047.64     94.46 o
  -4   1  21      363.64      232.24     44.75 o
  -3   1  21     1062.25     1058.44     67.25 o
  -2   1  21      347.68      270.36     44.55 o
  -1   1  21     6485.76     6465.96    138.10 o
   0   1  21     3259.04     3724.80    128.17 o
   1   1  21      430.26      337.91     53.72 o
   2   1  21        6.71      -20.30     38.20 o
   3   1  21      427.88      411.76     83.85 o
   4   1  21     3719.46     3720.71    254.43 o
   5   1  21     2861.08     3092.76    252.16 o
   6   1  21       34.59     -104.59    104.59 o
   7   1  21      356.94      365.20    152.64 o
   8   1  21      176.07      132.20    146.30 o
   9   1  21      641.23      402.87    190.77 o
 -12   2  21     2889.24     3003.13    325.45 o
 -11   2  21     7144.11     7388.54    451.72 o
 -10   2  21     5069.36     4922.97    354.43 o
  -9   2  21       53.36       75.22     98.26 o
  -8   2  21     6009.83     5750.68    278.91 o
  -7   2  21    12995.37    12595.56    352.17 o
  -6   2  21     7589.17     7691.34    260.35 o
  -5   2  21     2671.97     2621.98    110.23 o
  -4   2  21       68.49       39.11     37.72 o
  -3   2  21    11134.67    11064.56    188.55 o
  -2   2  21    13752.71    13861.84    212.34 o
  -1   2  21     4699.16     4820.94    131.44 o
   0   2  21      584.04      598.06     51.29 o
   1   2  21     4737.23     4593.87    143.51 o
[truncated: 144,995 more chars]
